# Supplementary material for: Actin cytoskeleton and complex cell architecture in an Asgard archaeon
Source: Nature. 2022 Dec 21;613(7943):332–9. doi: 10.1038/s41586-022-05550-y (PMC9834061; doi:10.1038/s41586-022-05550-y)
Supplement: Supplementary file 4 — Supplementary Tables 1–10. [file 41586_2022_5550_MOESM4_ESM.xlsx]

## Sheet: Supplementary Table 1
Supplementary Table 1. | Cultivation conditions tested for enrichments of lokiarchaea from brackish sediments sampled on Piran, Slovenia
		Set up 1	Set up 2	Set up 3	Set up 4	Set up 5	Set up 6	Set up 7	Set up 8	Set up 9	Set up 10	Set up 11	Set up 12	Set up 13	Set up 14	Set up 15	Set up 16	Set up 17	Set up 18	Set up 19	Set up 20	Set up 21	Set up 22	Set up 23	Set up 24	Set up 25	Set up 26	Set up 27	Set up 28	Set up 29	Set up 30	Set up 31	Set up 32	Set up 33	Set up 34	Set up 35
Base Medium	AMNE	-	-	-	-	+	+	+	+	+	+	+	+	+	-	-	-	-	-	-	-	-	-	-	-	-	-	-	-	-	-	-	-	-	-	-
	MSM	+	+	+	+	-	-	-	-	-	-	-	-	-	-	-	-	-	-	-	-	-	-	-	-	-	-	-	-	-	-	-	-	-	-	-
	Environmental water	-	-	-	-	-	-	-	-	-	-	-	-	-	+	+	+	+	-	-	-	-	-	-	-	-	-	-	-	-	-	-	-	-	-	-
	MKD-1 medium	-	-	-	-	-	-	-	-	-	-	-	-	-	-	-	-	-	+	+	+	+	+	+	+	+	+	+	+	+	+	+	-	-	-	-
	MLM	-	-	-	-	-	-	-	-	-	-	-	-	-	-	-	-	-	-	-	-	-	-	-	-	-	-	-	-	-	-	-	+	+	+	+
Salinity variations	NaCl (1-3M)	-	-	-	-	-	-	-	-	-	-	-	-	-	-	-	-	-	-	-	-	-	-	-	+	-	-	-	-	-	-	-	-	-	-	-
Supplement	Poorly Crystalline Fe (III) Oxide (5-10 mM)	-	-	-	-	-	-	-	-	-	-	-	+	-	+	-	-	-	-	-	-	-	-	+	-	-	-	-	-	-	-	-	-	-	-	-
	K2SO4 (5-10 mM)	-	-	-	-	-	+	-	-	-	-	+	-	+	-	+	-	-	-	-	-	-	-	-	-	-	-	-	-	-	-	-	-	-	-	-
	Triptone (0.5%)	-	-	-	-	-	-	-	-	+	-	-	-	-	-	-	-	-	-	-	-	-	-	-	-	-	-	-	-	-	-	-	-	-	-	-
	Peptone (0.5%)	-	-	-	-	-	-	-	-	-	+	-	-	-	-	-	-	-	-	-	-	-	-	-	-	-	-	-	-	-	-	-	-	-	-	-
	Casein hydrolysate (0.1%)	-	-	-	-	-	-	-	-	-	-	-	-	-	-	-	+	+	+	+	+	+	+	+	+	+	-	-	-	-	-	-	+	+	+	+
	AAs (0.1 mM each)	-	-	-	+	-	-	-	-	+	+	-	-	-	-	-	+	+	+	+	+	+	+	+	+	-	+	-	-	-	-	-	-	-	-	-
	MP (0.1%)	-	-	-	+	-	-	-	-	-	-	-	-	-	-	-	+	+	+	+	+	+	+	+	+	-	-	+	-	-	-	-	-	-	-	-
	Archaeal biomass (0.5%)	-	-	-	-	-	-	-	-	-	-	-	-	-	-	-	-	-	-	-	-	-	-	-	-	-	-	-	-	-	-	+	-	-	-	-
	Glucose (0.1 mM)	-	-	-	-	-	-	-	-	-	-	-	-	-	-	-	-	-	-	-	-	-	-	-	-	-	-	-	-	-	+	-	-	-	-	-
	Na-Pyruvate (0.1 mM)	-	-	-	-	-	-	-	-	-	-	-	-	-	-	-	-	-	-	-	-	-	-	-	-	-	-	-	-	+	-	-	-	-	-	-
	Trichloroethylene (1-50 mg/L)	-	-	-	-	-	-	-	-	-	-	-	-	-	-	-	-	-	-	-	-	-	+	-	-	-	-	-	-	-	-	-	-	-	-	-
Headspace	N2	+	-	-	-	-	-	-	-	-	-	-	-	-	-	-	-	-	-	-	-	-	-	-	-	-	-	-	-	-	-	-	-	-	-	-
	N2:CO2 (80:20)	-	-	-	-	-	-	-	-	+	+	-	+	+	+	+	+	+	+	+	+	+	-	+	+	+	+	+	+	+	+	+	+	+	+	+
	H2:CO2 (80:20)	-	+	+	+	-	-	-	+	-	-	-	-	-	-	-	-	-	-	-	-	-	+	-	-	-	-	-	-	-	-	-	-	-	-	-
	CH4	-	-	-	-	+	+	-	-	-	-	+	-	-	-	-	-	-	-	-	-	-	-	-	-	-	-	-	-	-	-	-	-	-	-	-
T (°C)	5	-	-	-	-	-	-	-	-	-	-	-	-	-	-	-	-	-	-	-	-	-	-	-	-	-	-	-	-	-	-	-	+	-	-	-
	15	-	-	-	-	-	-	-	+	+	+	+	+	+	+	+	+	-	-	-	-	-	-	-	-	-	-	-	-	-	-	-	-	+	-	-
	20	+	+	+	+	+	+	+	-	-	-	-	-	-	-	-	-	+	+	+	+	+	+	+	+	+	+	+	+	+	+	+	-	-	+	-
	30	-	-	-	-	-	-	-	-	-	-	-	-	-	-	-	-	-	-	-	-	-	-	-	-	-	-	-	-	-	-	-	-	-	-	+
Antibiotics	Ampicillin	+	-	+	+	-	-	+	+	+	+	+	-	-	-	-	-	+	+	-	-	-	+	-	-	+	+	+	+	-	-	+	-	-	-	-
(50 µg/mL)	Streptomycin	-	-	+	+	-	-	-	+	+	+	+	-	-	-	-	-	+	+	-	-	-	+	-	-	+	+	+	+	-	-	+	-	-	-	-
	Kanamycin	-	-	+	+	-	-	+	+	+	+	+	-	-	-	-	-	+	+	-	-	-	+	-	-	+	+	+	+	-	-	+	-	-	-	-
	Vancomycin	-	-	+	+	-	-	-	+	+	+	+	-	-	-	-	-	+	+	-	-	-	+	-	-	+	+	+	+	-	-	+	-	-	-	-
	Rifampicin	-	-	-	-	-	-	-	-	-	-	-	-	-	-	-	-	-	-	+	-	-	-	-	-	-	-	-	-	-	-	-	-	-	-	-
	Ofloxacin	-	-	-	-	-	-	-	-	-	-	-	-	-	-	-	-	-	-	-	+	-	-	-	-	-	-	-	-	-	-	-	-	-	-	-
	Gentamicin	-	-	-	-	-	-	-	-	-	-	-	-	-	-	-	-	-	-	-	-	+	-	-	-	-	-	-	-	-	-	-	-	-	-	-
	Novobiocin	-	-	-	-	-	-	+	-	-	-	-	-	-	-	-	-	-	-	-	-	-	-	-	-	-	-	-	-	-	-	-	-	-	-	-
(200 µg/mL)	Ampicillin	-	-	-	-	-	-	-	-	-	-	-	-	-	-	-	-	-	-	-	-	-	-	+	+	-	-	-	-	+	+	-	+	+	+	+
	Streptomycin	-	-	-	-	-	-	-	-	-	-	-	-	-	-	-	-	-	-	-	-	-	-	+	+	-	-	-	-	+	+	-	+	+	+	+
	Kanamycin	-	-	-	-	-	-	-	-	-	-	-	-	-	-	-	-	-	-	-	-	-	-	+	+	-	-	-	-	+	+	-	+	+	+	+
	Lokiarchaeal growth detected	-	-	-	-	-	-	-	+	+	+	+	-	-	-	-	+	+	+	-	-	-	-	+	-	+	+	+	-	+	+	-	-	+	+	-
		high enrichments

## Sheet: Supplementary Table 2
Supplementary Table 2. | List of presence/absence of orthologous proteins between L. ossiferum and P. syntrophicum
Orthogroup ID	L. ossiferum	P. syntrophicum	Pfam ID	Pfam annotation	Pfam description	KO	KEGG description	Asgard COG	Archaea COG	Functional category	Gene	Description
ORTHOMCL0	X	-	PF13426.9;PF00015.23;PF00672.27;PF08269.13;PF00989.27;PF02743.20;PF13188.9	PAS_9;MCPsignal;HAMP;dCache_2;PAS;dCache_1;PAS_8	PAS domain ; Methyl-accepting chemotaxis protein (MCP) signalling domain ; HAMP domain ; Cache domain ; PAS fold ; Cache domain ; PAS domain	K03406	mcp; methyl-accepting chemotaxis protein	cog.000308;cog.001988;cog.007430;cog.002637;cog.007356	arCOG02344;arCOG02362;arCOG02322;arCOG02344;-	T;N;T;T;S	Tar;Tar;ResE;Tar;-	Sensory protein;Methyl-accepting chemotaxis protein;HAMP domain;Sensory protein;Uncharacterized protein
ORTHOMCL1	X	X	PF00496.24;PF18884.2	SBP_bac_5;TSP3_bac	Bacterial extracellular solute-binding proteins, family 5 Middle ; Bacterial TSP3 repeat	K02035	ABC.PE.S; peptide/nickel transport system substrate-binding protein	cog.000013;cog.000577;cog.000896;cog.002423;cog.011641;cog.003788	arCOG01534;arCOG01533;arCOG07561;arCOG01534;arCOG01534;arCOG01533	E;E;V;E;E;E	DdpA;DdpA;-;DdpA;DdpA;DdpA	ABC-type transport system, periplasmic component;ABC-type transport system, periplasmic component;Secreted multidomain protein, often contains C-terminal toxin domain;ABC-type transport system, substrate-binding component;ABC-type transport system, substrate-binding component;ABC-type transport system, periplasmic component
ORTHOMCL2	X	-	PF02687.23	FtsX	FtsX-like permease family			cog.001732;cog.000492;cog.000642	arCOG02312;arCOG02312;arCOG02312	V;V;V	SalY;SalY;SalY	ABC-type antimicrobial peptide transport system, permease component;ABC-type antimicrobial peptide transport system, permease component;ABC-type antimicrobial peptide transport system, permease component
ORTHOMCL3	X	-						cog.005406;cog.006744	-;arCOG03473	S;X	-;-	Uncharacterized protein;Transposase
ORTHOMCL4	X	X	PF13855.8	LRR_8	Leucine rich repeat	K19613	SHOC2, SUR8; leucine-rich repeat protein SHOC2	cog.000096;cog.001613;cog.013729;cog.001672;cog.001374	arCOG06769;-;-;arCOG06769;arCOG06769	R;S;S;R;R	-;-;-;-;-	Leucine-rich repeats domain;Uncharacterized protein;Uncharacterized protein;Leucine-rich repeats domain;Leucine-rich repeats domain
ORTHOMCL5	X	X	PF08309.13;PF18884.2;PF10342.11	LVIVD;TSP3_bac;GPI-anchored	LVIVD repeat ; Bacterial TSP3 repeat ; Ser-Thr-rich glycosyl-phosphatidyl-inositol-anchored membrane family			cog.000035;cog.000363;cog.002819	arCOG02565;arCOG07561;arCOG02565	R;V;R	-;-;-	WD40 repeats containing domain;Secreted multidomain protein, often contains C-terminal toxin domain;WD40 repeats containing domain
ORTHOMCL6	-	X	PF03279.15	Lip_A_acyltrans	Bacterial lipid A biosynthesis acyltransferase			cog.006113	-	I	HtrB	Lauroyl/myristoyl acyltransferase
ORTHOMCL7	X	X	PF12799.9;PF13855.8	LRR_4;LRR_8	Leucine Rich repeats (2 copies) ; Leucine rich repeat			cog.000168;cog.001613;cog.013727;cog.000096;cog.002710;cog.001374	arCOG06769;-;-;arCOG06769;arCOG06769;arCOG06769	R;S;S;R;R;R	-;-;-;-;-;-	Leucine-rich repeats domain;Uncharacterized protein;Uncharacterized protein;Leucine-rich repeats domain;Leucine-rich repeats domain;Leucine-rich repeats domain
ORTHOMCL8	X	X	PF01548.19;PF02371.18	DEDD_Tnp_IS110;Transposase_20	Transposase ; Transposase IS116/IS110/IS902 family	K07486	K07486; transposase	cog.002363;cog.003206;cog.006724	arCOG03585;arCOG08482;-	X;X;S	-;-;-	Transposase;Transposase;Uncharacterized protein
ORTHOMCL9	X	X	PF01757.24	Acyl_transf_3	Acyltransferase family			cog.001658	arCOG03634	M	WecH	Surface polysaccharide O-acyltransferase, integral membrane enzyme
ORTHOMCL10	X	-	PF07568.14;PF08269.13;PF02518.28;PF00989.27;PF13581.8;PF00072.26;PF08447.14;PF13426.9	HisKA_2;dCache_2;HATPase_c;PAS;HATPase_c_2;Response_reg;PAS_3;PAS_9	Histidine kinase ; Cache domain ; Histidine kinase-, DNA gyrase B-, and HSP90-like ATPase ; PAS fold ; Histidine kinase-like ATPase domain ; Response regulator receiver domain ; PAS fold ; PAS domain			cog.000006;cog.000236;cog.005986;cog.004176;cog.000131;cog.001255;cog.002115	arCOG02349;arCOG02352;arCOG02338;arCOG02356;arCOG02358;arCOG02350;arCOG02350	T;T;T;T;T;T;T	-;-;-;-;-;-;-	Signal transduction histidine kinase, contains PAS domain;PAS domain;Sensory protein, contains GAF domain;Sensory protein, contains GAF domain;PAS domain;PAS domain;PAS domain
ORTHOMCL11	-	X						cog.006626	-	S	-	Uncharacterized membrane protein
ORTHOMCL12	X	X	PF07992.16;PF13187.8;PF14697.8;PF00037.29;PF12838.9;PF13237.8;PF02662.18;PF13450.8	Pyr_redox_2;Fer4_9;Fer4_21;Fer4;Fer4_7;Fer4_10;FlpD;NAD_binding_8	Pyridine nucleotide-disulphide oxidoreductase ; 4Fe-4S dicluster domain ; 4Fe-4S dicluster domain ; 4Fe-4S binding domain ; 4Fe-4S dicluster domain ; 4Fe-4S dicluster domain ; Methyl-viologen-reducing hydrogenase, delta subunit ; NAD(P)-binding Rossmann-like domain	K03388	hdrA2; heterodisulfide reductase subunit A2 [EC:1.8.7.3 1.8.98.4 1.8.98.5 1.8.98.6]	cog.001058;cog.000063	arCOG02235;arCOG02475	C;C	HdrA;FrhD	Heterodisulfide reductase, subunit A or related polyferredoxin;Coenzyme F420-reducing hydrogenase, delta subunit
ORTHOMCL13	X	X	PF02359.20;PF02933.19;PF13191.8;PF17862.3;PF00004.31	CDC48_N;CDC48_2;AAA_16;AAA_lid_3;AAA	Cell division protein 48 (CDC48), N-terminal domain ; Cell division protein 48 (CDC48), domain 2 ; AAA ATPase domain ; AAA+ lid domain ; ATPase family associated with various cellular activities (AAA)	K13525	VCP, CDC48; transitional endoplasmic reticulum ATPase	cog.000270;cog.000315	arCOG01308;arCOG01308	O;O	Cdc48;Cdc48	ATPase of the AAA+ class , CDC48 family;ATPase of the AAA+ class , CDC48 family
ORTHOMCL14	X	X	PF13302.9	Acetyltransf_3	Acetyltransferase (GNAT) domain			cog.000051	arCOG00842	J	RimL	Acetyltransferase, RimL family
ORTHOMCL15	X	X	PF16289.7;PF01850.23	PIN_12;PIN	PIN domain ; PIN domain			cog.011076	arCOG00713	V	-	PIN domain containing protein
ORTHOMCL16	X	-	PF08447.14	PAS_3	PAS fold			cog.013168;cog.000131;cog.000236;cog.004311	-;arCOG02358;arCOG02352;arCOG06192	S;T;T;T	-;-;-;-	7 TM membrane protein;PAS domain;PAS domain;PAS domain
ORTHOMCL17	X	-	PF00072.26;PF01022.22;PF12840.9	Response_reg;HTH_5;HTH_20	Response regulator receiver domain ; Bacterial regulatory protein, arsR family ; Helix-turn-helix domain			cog.000006;cog.000080;cog.007968	arCOG02349;arCOG01681;arCOG06537	T;K;T	-;ArsR;CheY	Signal transduction histidine kinase, contains PAS domain;Transcriptional regulator containing HTH domain, ArsR family;Rec domain
ORTHOMCL18	X	X	PF02550.17;PF13336.8;PF00583.27	AcetylCoA_hydro;AcetylCoA_hyd_C;Acetyltransf_1	Acetyl-CoA hydrolase/transferase N-terminal domain ; Acetyl-CoA hydrolase/transferase C-terminal domain ; Acetyltransferase (GNAT) family			cog.000405;cog.000429	arCOG00834;arCOG06124	K;C	WecD;ACH1	Acetyltransferase (GNAT) family;Acetyl-CoA hydrolase
ORTHOMCL19	X	X	PF13360.8;PF18884.2;PF13517.8;PF01011.23	PQQ_2;TSP3_bac;FG-GAP_3;PQQ	PQQ-like domain ; Bacterial TSP3 repeat ; FG-GAP-like repeat ; PQQ enzyme repeat	K12132	prkC, stkP; eukaryotic-like serine/threonine-protein kinase [EC:2.7.11.1]	cog.000067;cog.000363;cog.000370;cog.000424;cog.001115;cog.005092	arCOG07561;arCOG07561;arCOG07561;arCOG10338;arCOG07561;arCOG07561	V;V;V;V;V;V	-;-;-;-;-;-	Secreted multidomain protein, often contains C-terminal toxin domain;Secreted multidomain protein, often contains C-terminal toxin domain;Secreted multidomain protein, often contains C-terminal toxin domain;VCBS repeats of possible Polymorphic toxin delivery multidomain protein;Secreted multidomain protein, often contains C-terminal toxin domain;Secreted multidomain protein, often contains vWA an…
ORTHOMCL20	X	X	PF13855.8;PF12799.9	LRR_8;LRR_4	Leucine rich repeat ; Leucine Rich repeats (2 copies)	K19613	SHOC2, SUR8; leucine-rich repeat protein SHOC2	cog.000545;cog.003505;cog.000096;cog.001613;cog.002627;cog.007058;cog.001935;cog.004260	arCOG06769;arCOG06769;arCOG06769;-;arCOG06769;-;arCOG06769;arCOG06769	R;R;R;S;R;S;R;R	-;-;-;-;-;-;-;-	Leucine-rich repeats domain;Leucine-rich repeats domain;Leucine-rich repeats domain;Uncharacterized protein;Leucine-rich repeats domain;Uncharacterized protein;Leucine-rich repeats domain;Leucine-rich repeats domain
ORTHOMCL21	X	X						cog.000542;cog.005805	arCOG03902;-	X;S	-;-	IS4 transposase;Uncharacterized protein
ORTHOMCL22	X	X	PF00528.24;PF19300.1	BPD_transp_1;BPD_transp_1_N	Binding-protein-dependent transport system inner membrane component ; Binding-prot-dependent transport system membrane comp, N-term	K02033;K12369	ABC.PE.P; peptide/nickel transport system permease protein;dppB; dipeptide transport system permease protein	cog.000039	arCOG00751	E	DppB	ABC-type dipeptide/oligopeptide/nickel transport system, permease component
ORTHOMCL23	X	X	PF12911.9;PF00528.24	OppC_N;BPD_transp_1	N-terminal TM domain of oligopeptide transport permease C ; Binding-protein-dependent transport system inner membrane component	K02034	ABC.PE.P1; peptide/nickel transport system permease protein	cog.000145	arCOG00748	E	DppC	ABC-type dipeptide/oligopeptide/nickel transport system, permease component
ORTHOMCL24	X	X	PF13229.8;PF05048.15	Beta_helix;NosD	Right handed beta helix region ; Periplasmic copper-binding protein (NosD)			cog.000153;cog.000103;cog.002425	arCOG02519;-;arCOG02554	M;R;S	-;-;-	Lipoprotein NosD family;WD40 repeats;Secreted protein, with PKD repeat domain
ORTHOMCL25	X	X	PF00497.22;PF00989.27;PF00512.27;PF02518.28;PF13185.8;PF13188.9	SBP_bac_3;PAS;HisKA;HATPase_c;GAF_2;PAS_8	Bacterial extracellular solute-binding proteins, family 3 ; PAS fold ; His Kinase A (phospho-acceptor) domain ; Histidine kinase-, DNA gyrase B-, and HSP90-like ATPase ; GAF domain ; PAS domain			cog.000221;cog.002213;cog.002390;cog.000029;cog.000538;cog.002115;cog.003171;cog.000131;cog.001503	arCOG02376;arCOG02350;arCOG01799;arCOG02350;arCOG06192;arCOG02350;arCOG02366;arCOG02358;arCOG07605	T;T;E;T;T;T;T;T;T	-;-;HisJ;-;-;-;-;-;-	Signal transduction histidine kinase;PAS domain;ABC-type amino acid transport/signal transduction system, periplasmic component/domain;PAS domain;PAS domain;PAS domain;Signal transduction histidine kinase with PAS domain;PAS domain;Signal transduction histidine
ORTHOMCL26	X	X	PF00072.26	Response_reg	Response regulator receiver domain	K11443	divK; two-component system, cell cycle response regulator DivK	cog.001954	arCOG02589	T	CheY	Rec domain
ORTHOMCL27	X	X	PF00005.29	ABC_tran	ABC transporter	K01990	ABC-2.A; ABC-2 type transport system ATP-binding protein	cog.001373	arCOG00196	V	CcmA	ABC-type multidrug transport system, ATPase component
ORTHOMCL28	X	X						cog.000164;cog.008476	-;-	K;U	-;-	HTH domain;NPRL2-like longin domain
ORTHOMCL29	X	X	PF05977.15	MFS_3	Transmembrane secretion effector			cog.000031	arCOG00132	G	-	MFS family permease
ORTHOMCL30	X	X						cog.000148	arCOG02795	K	GbsR	DNA-binding transcriptional regulator GbsR, MarR family
ORTHOMCL31	X	X						cog.000364	arCOG04389	S	-	Uncharacterized membrane protein
ORTHOMCL32	X	X	PF00501.30;PF13193.8	AMP-binding;AMP-binding_C	AMP-binding enzyme ; AMP-binding enzyme C-terminal domain	K00666	K00666; fatty-acyl-CoA synthase [EC:6.2.1.-]	cog.004442	arCOG00856	I	CaiC	Acyl-CoA synthetase (AMP-forming)/AMP-acid ligase II
ORTHOMCL33	X	X	PF02073.17	Peptidase_M29	Thermophilic metalloprotease (M29)	K19689	ampS, pepS, ampT; aminopeptidase [EC:3.4.11.-]	cog.000246	arCOG01888	E	AmpS	Leucyl aminopeptidase (aminopeptidase T)
ORTHOMCL34	X	-
ORTHOMCL35	X	-						cog.000148	arCOG02795	K	GbsR	DNA-binding transcriptional regulator GbsR, MarR family
ORTHOMCL36	X	-	PF02525.19;PF03358.17	Flavodoxin_2;FMN_red	Flavodoxin-like fold ; NADPH-dependent FMN reductase			cog.001833	arCOG02575	R	WrbA	Multimeric flavodoxin WrbA
ORTHOMCL37	X	-	PF00989.27;PF08447.14;PF13185.8	PAS;PAS_3;GAF_2	PAS fold ; PAS fold ; GAF domain			cog.000029;cog.000131;cog.000564;cog.003453	arCOG02350;arCOG02358;arCOG06192;-	T;T;T;S	-;-;-;-	PAS domain;PAS domain;Signal transduction histidine kinase, contains PAS domain;Uncharacterized protein
ORTHOMCL38	X	-	PF13229.8;PF05048.15;PF18911.2;PF00801.22	Beta_helix;NosD;PKD_4;PKD	Right handed beta helix region ; Periplasmic copper-binding protein (NosD) ; PKD domain ; PKD domain			cog.000410;cog.003769;cog.000064;cog.000528;cog.000017;cog.008916;cog.000095;cog.000103;cog.000556;cog.001713	arCOG02499;arCOG02510;arCOG02499;-;arCOG02519;-;-;-;arCOG02499;arCOG02554	M;S;M;M;M;S;S;R;M;S	-;-;-;-;-;-;-;-;-;-	Lipoprotein NosD family;Secreted protein, with PKD repeat domain;Lipoprotein NosD family;Lipoprotein NosD family;Lipoprotein NosD family;Uncharacterized protein;Membrane domain of surface protein;WD40 repeats;Lipoprotein NosD family;Secreted protein, with PKD repeat domain
ORTHOMCL39	X	X	PF12746.9;PF13673.9;PF00583.27	GNAT_acetyltran;Acetyltransf_10;Acetyltransf_1	GNAT acetyltransferase ; Acetyltransferase (GNAT) domain ; Acetyltransferase (GNAT) family			cog.001521	arCOG00828	R	-	Acetyltransferase GNAT superfamily
ORTHOMCL40	-	X	PF01609.23	DDE_Tnp_1	Transposase DDE domain			cog.000542;cog.005805	arCOG03902;-	X;S	-;-	IS4 transposase;Uncharacterized protein
ORTHOMCL41	X	X	PF01548.19;PF02371.18	DEDD_Tnp_IS110;Transposase_20	Transposase ; Transposase IS116/IS110/IS902 family	K07486	K07486; transposase	cog.002363;cog.003206;cog.006724	arCOG03585;arCOG08482;-	X;X;S	-;-;-	Transposase;Transposase;Uncharacterized protein
ORTHOMCL42	X	X	PF00690.28;PF00122.22;PF00702.28;PF00689.23	Cation_ATPase_N;E1-E2_ATPase;Hydrolase;Cation_ATPase_C	Cation transporter/ATPase, N-terminus ; E1-E2 ATPase ; haloacid dehalogenase-like hydrolase ; Cation transporting ATPase, C-terminus	K01537	ATP2C; P-type Ca2+ transporter type 2C [EC:7.2.2.10]	cog.000118	arCOG01578	P	MgtA	Cation transport ATPase
ORTHOMCL43	X	X	PF00690.28;PF00122.22;PF00702.28;PF00689.23;PF13246.8	Cation_ATPase_N;E1-E2_ATPase;Hydrolase;Cation_ATPase_C;Cation_ATPase	Cation transporter/ATPase, N-terminus ; E1-E2 ATPase ; haloacid dehalogenase-like hydrolase ; Cation transporting ATPase, C-terminus ; Cation transport ATPase (P-type)	K01537	ATP2C; P-type Ca2+ transporter type 2C [EC:7.2.2.10]	cog.001276	arCOG01578	P	MgtA	Cation transport ATPase
ORTHOMCL44	X	X						cog.013167	-	S	-	7 TM membrane protein
ORTHOMCL45	X	X	PF00501.30;PF13193.8	AMP-binding;AMP-binding_C	AMP-binding enzyme ; AMP-binding enzyme C-terminal domain	K01897	ACSL, fadD; long-chain acyl-CoA synthetase [EC:6.2.1.3]	cog.000019	arCOG00856	I	CaiC	Acyl-CoA synthetase (AMP-forming)/AMP-acid ligase II
ORTHOMCL46	X	X	PF00083.26;PF07690.18	Sugar_tr;MFS_1	Sugar (and other) transporter ; Major Facilitator Superfamily	K08161	mdtG; MFS transporter, DHA1 family, multidrug resistance protein	cog.002054	arCOG00130	G	-	MFS family permease
ORTHOMCL47	-	X						cog.001613;cog.004655;cog.001374	-;arCOG06769;arCOG06769	S;R;R	-;-;-	Uncharacterized protein;Leucine-rich repeats domain;Leucine-rich repeats domain
ORTHOMCL48	X	X	PF00079.22	Serpin	Serpin (serine protease inhibitor)	K13963	SERPINB; serpin B	cog.005797	arCOG04933	O	-	Serine protease inhibitor
ORTHOMCL49	X	X	PF00668.22	Condensation	Condensation domain			cog.002242;cog.008436	arCOG05176;-	R;S	-;-	Uncharacterized protein containing a NRPS condensation (elongation) domain;Uncharacterized domain
ORTHOMCL50	X	X	PF00501.30	AMP-binding	AMP-binding enzyme	K01897	ACSL, fadD; long-chain acyl-CoA synthetase [EC:6.2.1.3]	cog.008957	arCOG04199	I	FAA1	Long-chain acyl-CoA synthetase (AMP-forming)
ORTHOMCL51	X	X						cog.011118	arCOG00926	E	LivG	ABC-type branched-chain amino acid transport system, ATPase component
ORTHOMCL52	X	X						cog.002090	-	J	RtcB	RNA-splicing ligase RtcB, repairs tRNA damage
ORTHOMCL53	X	X				K13280	SEC11, sipW; signal peptidase I [EC:3.4.21.89]	cog.000575	arCOG01739	U	LepB	Signal peptidase I
ORTHOMCL54	X	X						cog.008948	-	U	-	Longin
ORTHOMCL55	X	X	PF01638.19	HxlR	HxlR-like helix-turn-helix			cog.001080	-	K	-	DNA-binding transcriptional regulator
ORTHOMCL56	X	X	PF02754.18;PF13424.8	CCG;TPR_12	Cysteine-rich domain ; Tetratricopeptide repeat	K03389	hdrB2; heterodisulfide reductase subunit B2 [EC:1.8.7.3 1.8.98.4 1.8.98.5 1.8.98.6]	cog.001398;cog.001745	arCOG03038;arCOG00338	R;C	-;HdrB	TPR repeats containing protein;Heterodisulfide reductase
ORTHOMCL57	X	X	PF13424.8;PF17874.3	TPR_12;TPR_MalT	Tetratricopeptide repeat ; MalT-like TPR region			cog.000001;cog.002566;cog.005785;cog.007864;cog.001962	arCOG03045;arCOG03038;-;arCOG03045;arCOG03045	R;R;S;R;R	-;-;-;-;-	TPR repeats containing protein;TPR repeats containing protein;Uncharacterized protein;TPR repeats containing protein;TPR repeats containing protein
ORTHOMCL58	X	X	PF13385.8	Laminin_G_3	Concanavalin A-like lectin/glucanases superfamily			cog.000018;cog.000062;cog.000231;cog.007353;cog.000397;cog.000561;cog.003358;cog.007609;cog.009874;cog.000177;cog.005169	-;-;arCOG10338;-;arCOG02487;arCOG07813;-;-;-;arCOG02487;-	S;S;V;S;M;X;S;S;S;M;S	-;-;-;-;-;-;-;-;-;-;-	Uncharacterized domain;Uncharacterized domain;VCBS repeats of possible polymorphic toxin delivery multidomain protein;Uncharacterized domain of a cell surface protein;Cell surface protein, IG-like domain;LamG-like jellyroll fold domain;Uncharacterized protein;Uncharacterized protein;Uncharacterized protein;Cell surface protein, a component of a putative secretion system;Uncharacterized protein
ORTHOMCL59	X	X	PF00300.24	His_Phos_1	Histidine phosphatase superfamily (branch 1)	K01834	PGAM, gpmA; 2,3-bisphosphoglycerate-dependent phosphoglycerate mutase [EC:5.4.2.11]	cog.002672;cog.000161	arCOG01993;arCOG01991	G;R	GpmA;phoE	Phosphoglycerate mutase 1;Broad specificity phosphatase PhoE or related phosphatase
ORTHOMCL60	X	X	PF02770.21;PF00441.26	Acyl-CoA_dh_M;Acyl-CoA_dh_1	Acyl-CoA dehydrogenase, middle domain ; Acyl-CoA dehydrogenase, C-terminal domain	K00253	IVD, ivd; isovaleryl-CoA dehydrogenase [EC:1.3.8.4]	cog.000065;cog.012817	arCOG01707;-	I;S	CaiA;-	Acyl-CoA dehydrogenase;Uncharacterized protein
ORTHOMCL61	X	X	PF00313.24	CSD	'Cold-shock' DNA-binding domain	K03704	cspA; cold shock protein	cog.000606	arCOG02983	K	CspC	Cold shock protein, CspA family
ORTHOMCL62	X	X						cog.000151;cog.005893;cog.013555;cog.012914	arCOG02603;-;-;-	U;S;S;U	TRAPPC1;-;-;-	Longin domain;Membrane protein fused to sybindin-like family domain;Membrane protein fused to sybindin-like family domain;Membrane protein fused to sybindin-like family domain
ORTHOMCL63	X	X	PF13385.8	Laminin_G_3	Concanavalin A-like lectin/glucanases superfamily			cog.000003;cog.000561;cog.004690	-;arCOG07813;arCOG07813	M;X;X	-;-;-	Ig-like domain of cell surface protein;LamG-like jellyroll fold domain;LamG-like jellyroll fold domain
ORTHOMCL64	X	-	PF00072.26	Response_reg	Response regulator receiver domain	K03413	cheY; two-component system, chemotaxis family, chemotaxis protein CheY	cog.000536	arCOG02391	T	CheY	Rec domain
ORTHOMCL65	X	-
ORTHOMCL66	X	-	PF00091.27;PF03953.19	Tubulin;Tubulin_C	Tubulin/FtsZ family, GTPase domain ; Tubulin C-terminal domain	K07375	TUBB; tubulin beta
ORTHOMCL67	X	-	PF01436.23;PF17170.6	NHL;DUF5128	NHL repeat ; 6-bladed beta-propeller	K12035	TRIM71; tripartite motif-containing protein 71 [EC:2.3.2.27]	cog.000009;cog.003502;cog.000004;cog.002035;cog.000012	-;-;arCOG02559;arCOG03563;-	S;S;R;R;M	-;-;-;-;-	Membrane domain of surface protein;Membrane domain of surface protein;Secreted protein, with PKD repeat domain;WD40 repeats containing domain;Ig-like domain of cell surface protein
ORTHOMCL68	X	-						cog.007440	-	S	-	Uncharacterized protein
ORTHOMCL69	X	X						cog.001913	arCOG01838	O	IbpA	Molecular chaperone (HSP20 family)
ORTHOMCL70	X	X				K13993	HSP20; HSP20 family protein	cog.001913	arCOG01838	O	IbpA	Molecular chaperone (HSP20 family)
ORTHOMCL71	X	X				K13993	HSP20; HSP20 family protein	cog.001913	arCOG01838	O	IbpA	Molecular chaperone (HSP20 family)
ORTHOMCL72	X	X	PF01326.21;PF00391.25	PPDK_N;PEP-utilizers	Pyruvate phosphate dikinase, AMP/ATP-binding domain ; PEP-utilising enzyme, mobile domain	K22579	rph; rifampicin phosphotransferase [EC:2.7.9.6]	cog.000572	arCOG01114	G	PpsA	Phosphoenolpyruvate synthase/pyruvate phosphate dikinase
ORTHOMCL73	X	X						cog.014849	-	S	-	Uncharacterized protein
ORTHOMCL74	X	X	PF02687.23	FtsX	FtsX-like permease family	K02004	ABC.CD.P; putative ABC transport system permease protein	cog.000492;cog.001732;cog.003760	arCOG02312;arCOG02312;arCOG02312	V;V;V	SalY;SalY;SalY	ABC-type antimicrobial peptide transport system, permease component;ABC-type antimicrobial peptide transport system, permease component;ABC-type antimicrobial peptide transport system
ORTHOMCL75	X	X	PF00005.29	ABC_tran	ABC transporter	K02003	ABC.CD.A; putative ABC transport system ATP-binding protein	cog.000362	arCOG00922	V	SalX	ABC-type antimicrobial peptide transport system, ATPase component
ORTHOMCL76	X	X	PF06277.13	EutA	Ethanolamine utilisation protein EutA	K04019	eutA; ethanolamine utilization protein EutA	cog.001148;cog.005125	arCOG13696;-	Q;S	-;-	Ethanolamine utilisation protein EutA;Uncharacterized protein
ORTHOMCL77	X	X	PF02384.18;PF12950.9	N6_Mtase;TaqI_C	N-6 DNA Methylase ; TaqI-like C-terminal specificity domain			cog.001055;cog.001196;cog.012625;cog.000278	arCOG04814;arCOG04814;arCOG04814;arCOG02636	V;V;V;L	-;-;-;-	Type II restriction enzyme, methylase subunit;Type II restriction enzyme, C-terminal specificity domain;Type II restriction enzyme, methylase subunit;Adenine-specific DNA methylase
ORTHOMCL78	-	X	PF06739.13;PF10342.11	SBBP;GPI-anchored	Beta-propeller repeat ; Ser-Thr-rich glycosyl-phosphatidyl-inositol-anchored membrane family			cog.000004;cog.004094;cog.000009;cog.004917	arCOG02559;-;-;-	R;S;S;S	-;-;-;-	Secreted protein, with PKD repeat domain;Membrane domain of surface protein;Membrane domain of surface protein;Membrane domain of surface protein
ORTHOMCL79	X	X	PF00440.25	TetR_N	Bacterial regulatory proteins, tetR family			cog.000632;cog.002815	arCOG02643;arCOG02648	K;K	AcrR;AcrR	Transcriptional regulator, TetR/AcrR family;Transcriptional regulator, TetR/AcrR family
ORTHOMCL80	X	X				K02777	crr; sugar PTS system EIIA component [EC:2.7.1.-]	cog.010978	-	S	-	Uncharacterized protein
ORTHOMCL81	-	X						cog.011391	-	S	-	Uncharacterized protein
ORTHOMCL82	X	X	PF13646.8	HEAT_2	HEAT repeats			cog.000413;cog.002852;cog.004461;cog.013452	-;arCOG02967;arCOG07638;-	U;U;S;U	-;-;-;-	Adaptin N terminal region (contains HEAT repeats);Membrane domain fused to Adaptin_N like HEAT repeats;HEAT repeats domain;Adaptin N terminal region (contains HEAT repeats)
ORTHOMCL83	X	X	PF17900.3;PF01433.22;PF11838.10	Peptidase_M1_N;Peptidase_M1;ERAP1_C	Peptidase M1 N-terminal domain ; Peptidase family M1 domain ; ERAP1-like C-terminal domain	K08776	NPEPPS; puromycin-sensitive aminopeptidase [EC:3.4.11.14]	cog.000853	arCOG02969	E	PepN	Aminopeptidase N
ORTHOMCL84	-	X	PF02661.20	Fic	Fic/DOC family			cog.005059;cog.005368	arCOG03112;arCOG07173	K;S	-;-	Fic family protein;Uncharacterized protein
ORTHOMCL85	X	X	PF00293.30	NUDIX	NUDIX domain			cog.001369	arCOG01072	L	-	NUDIX family hydrolase
ORTHOMCL86	-	X						cog.011484	-	S	-	Uncharacterized membrane protein
ORTHOMCL87	X	X	PF01956.18	EMC3_TMCO1	Integral membrane protein EMC3/TMCO1-like			cog.000752	arCOG02673	U	-	OxaA/SpoJ/YidC translocase/secretase, sec-independent itegration of nascent memrane proteins into membrane
ORTHOMCL88	X	X	PF02040.17	ArsB	Arsenical pump membrane protein			cog.000030	arCOG00238	P	ArsB	Na+/H+ antiporter NhaD or related arsenite permease
ORTHOMCL89	X	X	PF00125.26;PF00808.25	Histone;CBFD_NFYB_HMF	Core histone H2A/H2B/H3/H4 ; Histone-like transcription factor (CBF/NF-Y) and archaeal histone	K24450	hmf, hmt; DNA-binding protein	cog.003747	arCOG02144	L	HHT1	Histones H3 and H4
ORTHOMCL90	X	X	PF00808.25;PF00125.26	CBFD_NFYB_HMF;Histone	Histone-like transcription factor (CBF/NF-Y) and archaeal histone ; Core histone H2A/H2B/H3/H4	K24450	hmf, hmt; DNA-binding protein	cog.003747	arCOG02144	L	HHT1	Histones H3 and H4
ORTHOMCL91	X	X	PF05547.13	Peptidase_M6	Immune inhibitor A peptidase M6			cog.000735;cog.003548;cog.010657	arCOG11112;arCOG11112;-	E;E;S	-;-;-	Zincin class protease;Zincin class protease;Uncharacterized protein
ORTHOMCL92	X	X						cog.003933;cog.004101;cog.005341	-;-;arCOG00371	S;S;D	-;-;Smc	Zn ribbon containing protein;Zn-ribbon domain;Chromosome segregation ATPase
ORTHOMCL93	X	X	PF02770.21;PF00441.26	Acyl-CoA_dh_M;Acyl-CoA_dh_1	Acyl-CoA dehydrogenase, middle domain ; Acyl-CoA dehydrogenase, C-terminal domain	K00249	ACADM, acd; acyl-CoA dehydrogenase [EC:1.3.8.7]	cog.004152;cog.004153	-;arCOG01707	S;I	-;CaiA	Uncharacterized protein;Acyl-CoA dehydrogenase
ORTHOMCL94	X	X	PF13527.9;PF17668.3;PF13530.8	Acetyltransf_9;Acetyltransf_17;SCP2_2	Acetyltransferase (GNAT) domain ; Acetyltransferase (GNAT) domain ; Sterol carrier protein domain			cog.000376	arCOG10664	R	Eis	Predicted acetyltransferase
ORTHOMCL95	X	X	PF13420.9;PF00583.27;PF13302.9	Acetyltransf_4;Acetyltransf_1;Acetyltransf_3	Acetyltransferase (GNAT) domain ; Acetyltransferase (GNAT) family ; Acetyltransferase (GNAT) domain	K15520	mshD; mycothiol synthase [EC:2.3.1.189]	cog.000060;cog.006846	arCOG00833;arCOG00834	R;K	RimI;WecD	Acetyltransferase (GNAT) family;Acetyltransferase (GNAT) family
ORTHOMCL96	X	X	PF00025.23	Arf	ADP-ribosylation factor family	K07897	RAB7A; Ras-related protein Rab-7A	cog.000306	arCOG00362	U	-	Rab-like GTPase
ORTHOMCL97	X	X	PF02730.17;PF01314.20	AFOR_N;AFOR_C	Aldehyde ferredoxin oxidoreductase, N-terminal domain ; Aldehyde ferredoxin oxidoreductase, domains 2 & 3	K03738	aor; aldehyde:ferredoxin oxidoreductase [EC:1.2.7.5]	cog.001310	arCOG00706	C	gor	Aldehyde:ferredoxin oxidoreductase
ORTHOMCL98	X	X						cog.008396	-	S	-	Uncharacterized membrane protein
ORTHOMCL99	X	X	PF00198.25	2-oxoacid_dh	2-oxoacid dehydrogenases acyltransferase (catalytic domain)			cog.000829	arCOG01706	C	AceF	Pyruvate/2-oxoglutarate dehydrogenase complex, dihydrolipoamide acyltransferase (E2) component or related enzyme
ORTHOMCL100	-	X	PF04191.15	PEMT	Phospholipid methyltransferase			cog.000463;cog.003733	arCOG03580;-	O;S	STE14;-	Putative protein-S-isoprenylcysteine methyltransferase;Uncharacterized membrane protein
ORTHOMCL101	X	X	PF02881.21;PF00448.24;PF02978.21	SRP54_N;SRP54;SRP_SPB	SRP54-type protein, helical bundle domain ; SRP54-type protein, GTPase domain ; Signal peptide binding domain	K03106	SRP54, ffh; signal recognition particle subunit SRP54 [EC:3.6.5.4]	cog.000839	arCOG01228	U	Ffh	Signal recognition particle GTPase
ORTHOMCL102	X	X	PF13248.8	zf-ribbon_3	zinc-ribbon domain			cog.003074	-	S	-	Zn-ribbon domain
ORTHOMCL103	X	X	PF01345.20	DUF11	Domain of unknown function DUF11			cog.000324;cog.012663;cog.000547	-;-;arCOG09612	S;S;R	-;-;-	Uncharacterized membrane domain;Uncharacterized protein;TIR domain containing protein
ORTHOMCL104	X	X	PF00005.29	ABC_tran	ABC transporter	K01990	ABC-2.A; ABC-2 type transport system ATP-binding protein	cog.000267;cog.000390	arCOG00196;arCOG00196	V;V	CcmA;CcmA	ABC-type multidrug transport system, ATPase component;ABC-type multidrug transport system, ATPase component
ORTHOMCL105	X	X						cog.000218	-	S	-	Uncharacterized membrane protein
ORTHOMCL106	X	X	PF01326.21	PPDK_N	Pyruvate phosphate dikinase, AMP/ATP-binding domain			cog.000572;cog.006984;cog.008766	arCOG01114;arCOG01175;-	G;T;S	PpsA;KaiC;-	Phosphoenolpyruvate synthase/pyruvate phosphate dikinase;KaiC family ATPase implicated in signal transduction, inactivated;Uncharacterized protein
ORTHOMCL107	X	X	PF01979.22	Amidohydro_1	Amidohydrolase family			cog.001628	arCOG00696	Q	HutI	Imidazolonepropionase or related amidohydrolase
ORTHOMCL108	X	X						cog.000328	arCOG03949	S	-	Uncharacterized membrane protein
ORTHOMCL109	-	X	PF13240.8;PF13248.8	zinc_ribbon_2;zf-ribbon_3	zinc-ribbon domain ; zinc-ribbon domain			cog.000154;cog.000222;cog.011934;cog.010260	-;-;-;arCOG01917	S;S;S;S	-;-;-;-	Uncharacterized protein;Zn-ribbon domain;Uncharacterized membrane protein;Zn-ribbon domain containing protein
ORTHOMCL110	X	X	PF02732.17	ERCC4	ERCC4 domain	K10848	ERCC4, XPF; DNA excision repair protein ERCC-4 [EC:3.1.-.-]	cog.001314	arCOG00872	L	MPH1	ERCC4-like helicase
ORTHOMCL111	X	X						cog.003730	-	S	-	Uncharacterized protein
ORTHOMCL112	X	X	PF04851.17;PF00271.33	ResIII;Helicase_C	Type III restriction enzyme, res subunit ; Helicase conserved C-terminal domain	K03726	helS; ATP-dependent DNA helicase [EC:5.6.2.4]	cog.000110;cog.013346	arCOG00553;-	L;S	BRR2;-	Replicative superfamily II helicase;Uncharacterized protein
ORTHOMCL113	X	X	PF01637.20	ATPase_2	ATPase domain predominantly from Archaea			cog.000152	arCOG00417	L	RadB	RecA/RadA recombinase
ORTHOMCL114	X	X	PF08423.13;PF00154.23	Rad51;RecA	Rad51 ; recA bacterial DNA recombination protein	K04482;K04483	RAD51; DNA repair protein RAD51;radA; DNA repair protein RadA	cog.000469	arCOG00415	L	RadA	RecA/RadA recombinase, contains N-terminal HHH domain
ORTHOMCL115	X	X						cog.001986	arCOG07201	S	-	Uncharacterized protein
ORTHOMCL116	X	X	PF00752.19;PF00867.20	XPG_N;XPG_I	XPG N-terminal domain ; XPG I-region	K04799	FEN1, RAD2; flap endonuclease-1 [EC:3.1.-.-]	cog.000365;cog.013593	arCOG04050;-	L;S	FEN1;-	5'-3' exonuclease;Uncharacterized protein
ORTHOMCL117	X	X						cog.005085	arCOG07060	S	-	Zinc finger protein (C2CH type)
ORTHOMCL118	X	X						cog.000426	arCOG01305	L	-	Topoisomerase DNA binding C4 zinc finger fused to uncharacterized N-terminal domain often associated with RecB-like endonuclease
ORTHOMCL119	X	X	PF13289.8;PF17874.3;PF13424.8;PF00515.30;PF13374.8	SIR2_2;TPR_MalT;TPR_12;TPR_1;TPR_10	SIR2-like domain ; MalT-like TPR region ; Tetratricopeptide repeat ; Tetratricopeptide repeat ; Tetratricopeptide repeat			cog.000001;cog.000140;cog.001359;cog.010300	arCOG03045;arCOG03045;arCOG06747;arCOG03045	R;R;R;R	-;-;-;-	TPR repeats containing protein;TPR repeats containing protein;SIR2 superfamily protein;TPR repeats containing protein
ORTHOMCL120	X	X	PF00025.23;PF08477.15	Arf;Roc	ADP-ribosylation factor family ; Ras of Complex, Roc, domain of DAPkinase	K24105	mglA; mutual gliding-motility protein MglA	cog.001813	arCOG00362	U	-	Ras family GTPase
ORTHOMCL121	X	X						cog.004441	arCOG02603	U	-	Longin domain
ORTHOMCL122	X	X						cog.000040;cog.012052	arCOG01981;-	K;S	SUA7;-	Transcription initiation factor TFIIB;Uncharacterized protein
ORTHOMCL123	X	X						cog.000182;cog.013786	arCOG04438;-	I;S	-;-	Class II terpene cyclase family protein;Uncharacterized protein
ORTHOMCL124	X	X						cog.013200	-	S	-	Uncharacterized protein
ORTHOMCL125	X	X						cog.001314	arCOG00872	L	MPH1	ERCC4-like helicase
ORTHOMCL126	X	X						cog.000700;cog.012917;cog.013272;cog.014152	arCOG00280;-;-;-	L;S;S;S	-;-;-;-	HerA helicase;Uncharacterized protein;Uncharacterized protein;Uncharacterized protein
ORTHOMCL127	X	X	PF00270.31;PF00271.33;PF04851.17	DEAD;Helicase_C;ResIII	DEAD/DEAH box helicase ; Helicase conserved C-terminal domain ; Type III restriction enzyme, res subunit			cog.000259;cog.012526	arCOG00872;-	L;S	MPH1;-	ERCC4-like helicase;Uncharacterized protein
ORTHOMCL128	X	X						cog.004329	arCOG00833	R	RimI	Acetyltransferase (GNAT) family
ORTHOMCL129	X	X						cog.002800	arCOG04916	E	-	Beta-lysine acetyltransferase, GNAT superfamily enzyme
ORTHOMCL130	X	X						cog.000053	arCOG02603	U	TRAPPC1_Bet5	Longin domain
ORTHOMCL131	X	X	PF00793.22;PF01817.23	DAHP_synth_1;CM_2	DAHP synthetase I family ; Chorismate mutase type II	K03856	AROA2, aroA; 3-deoxy-7-phosphoheptulonate synthase [EC:2.5.1.54]	cog.002619;cog.009961	arCOG02098;arCOG01049	E;E	PheA;AroA	Chorismate mutase;3-deoxy-D-arabino-heptulosonate 7-phosphate (DAHP) synthase
ORTHOMCL132	X	X	PF02885.19;PF00591.23;PF07831.15	Glycos_trans_3N;Glycos_transf_3;PYNP_C	Glycosyl transferase family, helical bundle domain ; Glycosyl transferase family, a/b domain ; Pyrimidine nucleoside phosphorylase C-terminal domain	K18931	ampp; AMP phosphorylase [EC:2.4.2.57]	cog.001231	arCOG02013	F	DeoA	Thymidine phosphorylase/AMP phosphorylase
ORTHOMCL133	X	X	PF13237.8;PF12838.9;PF07992.16;PF14697.8;PF13183.8;PF00037.29	Fer4_10;Fer4_7;Pyr_redox_2;Fer4_21;Fer4_8;Fer4	4Fe-4S dicluster domain ; 4Fe-4S dicluster domain ; Pyridine nucleotide-disulphide oxidoreductase ; 4Fe-4S dicluster domain ; 4Fe-4S dicluster domain ; 4Fe-4S binding domain	K03388	hdrA2; heterodisulfide reductase subunit A2 [EC:1.8.7.3 1.8.98.4 1.8.98.5 1.8.98.6]	cog.000007;cog.000022	arCOG02189;arCOG02235	C;C	NapF;HdrA	HTH containing ranscriptional regulator fused to ferredoxin domain;Heterodisulfide reductase, subunit A or related polyferredoxin
ORTHOMCL134	X	X	PF00108.25;PF02803.20	Thiolase_N;Thiolase_C	Thiolase, N-terminal domain ; Thiolase, C-terminal domain	K00632	fadA, fadI; acetyl-CoA acyltransferase [EC:2.3.1.16]	cog.000223	arCOG01282	I	PaaJ	Acetyl-CoA acetyltransferase
ORTHOMCL135	X	X	PF02687.23	FtsX	FtsX-like permease family			cog.000492;cog.000642	arCOG02312;arCOG02312	V;V	SalY;SalY	ABC-type antimicrobial peptide transport system, permease component;ABC-type antimicrobial peptide transport system, permease component
ORTHOMCL136	X	X	PF00005.29	ABC_tran	ABC transporter	K02003	ABC.CD.A; putative ABC transport system ATP-binding protein	cog.000362	arCOG00922	V	SalX	ABC-type antimicrobial peptide transport system, ATPase component
ORTHOMCL137	X	X	PF02369.18	Big_1	Bacterial Ig-like domain (group 1)			cog.001399;cog.006390;cog.006443;cog.011233	arCOG02486;-;-;-	E;M;M;S	-;-;-;-	Transglutaminase-like cysteine protease;Cell surface protein associated uncharacterized domain;Cell surface protein associated uncharacterized domain;Uncharacterized protein
ORTHOMCL138	X	X	PF13237.8;PF14697.8	Fer4_10;Fer4_21	4Fe-4S dicluster domain ; 4Fe-4S dicluster domain			cog.000199;cog.000474	arCOG05764;arCOG02189	K;C	-;NapF	Predicted transcriptional regulator;HTH containing ranscriptional regulator fused to ferredoxin domain
ORTHOMCL139	-	X						cog.010721	-	S	-	Uncharacterized domain
ORTHOMCL140	X	X	PF02629.21;PF13607.8;PF19045.2	CoA_binding;Succ_CoA_lig;Ligase_CoA_2	CoA binding domain ; Succinyl-CoA ligase like flavodoxin domain ; Ligase-CoA domain			cog.001524	arCOG01340	C	-	Acyl-CoA synthetase (NDP forming)
ORTHOMCL141	X	X	PF13188.9;PF00989.27;PF00512.27;PF02518.28;PF00072.26	PAS_8;PAS;HisKA;HATPase_c;Response_reg	PAS domain ; PAS fold ; His Kinase A (phospho-acceptor) domain ; Histidine kinase-, DNA gyrase B-, and HSP90-like ATPase ; Response regulator receiver domain	K13587	cckA; two-component system, cell cycle sensor histidine kinase and response regulator CckA [EC:2.7.13.3]	cog.000029;cog.000119;cog.000204;cog.000537	arCOG02350;arCOG06192;arCOG02358;arCOG02391	T;T;T;T	-;-;-;CheY	PAS domain;Signal transduction histidine kinase, contains PAS domain;Signal transduction histidine ;Rec domain
ORTHOMCL142	X	X	PF00005.29	ABC_tran	ABC transporter	K02003	ABC.CD.A; putative ABC transport system ATP-binding protein	cog.000362	arCOG00922	V	SalX	ABC-type antimicrobial peptide transport system, ATPase component
ORTHOMCL143	X	X	PF02687.23	FtsX	FtsX-like permease family	K02004	ABC.CD.P; putative ABC transport system permease protein	cog.001466;cog.001732;cog.010068	arCOG02312;arCOG02312;-	V;V;S	SalY;SalY;-	ABC-type antimicrobial peptide transport system, permease component;ABC-type antimicrobial peptide transport system, permease component;Uncharacterized protein
ORTHOMCL144	X	X	PF00005.29	ABC_tran	ABC transporter	K02003	ABC.CD.A; putative ABC transport system ATP-binding protein	cog.001114;cog.002117;cog.005539	-;arCOG00922;arCOG00823	S;V;V	-;SalX;AbrB	Zn-ribbon domain;ABC-type antimicrobial peptide transport system, ATPase component;AbrB family transcriptional regulator
ORTHOMCL145	X	X						cog.000202	-	S	-	Uncharacterized membrane protein
ORTHOMCL146	X	X	PF01266.26;PF16901.7	DAO;DAO_C	FAD dependent oxidoreductase ; C-terminal domain of alpha-glycerophosphate oxidase	K00111	glpA, glpD; glycerol-3-phosphate dehydrogenase [EC:1.1.5.3]	cog.001130;cog.001975	arCOG00753;arCOG00753	C;C	GlpA;GlpA	Glycerol-3-phosphate dehydrogenase;Glycerol-3-phosphate dehydrogenase
ORTHOMCL147	-	X						cog.014453	-	S	-	Uncharacterized protein
ORTHOMCL148	X	X	PF17957.3;PF04151.17	Big_7;PPC	Bacterial Ig domain ; Bacterial pre-peptidase C-terminal domain			cog.000647;cog.000735;cog.003548;cog.007490	-;arCOG11112;arCOG11112;-	S;E;E;S	-;-;-;-	Membrane domain of surface protein;Zincin class protease;Zincin class protease;Membrane domain of surface protein
ORTHOMCL149	X	X	PF02475.18;PF01209.20	Met_10;Ubie_methyltran	Met-10+ like-protein ; ubiE/COQ5 methyltransferase family			cog.000466	arCOG02703	Q	-	SAM-dependent methyltransferase
ORTHOMCL150	X	X						cog.001434	arCOG02603	U	-	MON1-like Roadblock/LC7 superfamily domain fused to inactivated Ras family GTPase
ORTHOMCL151	X	X	PF09335.13	SNARE_assoc	SNARE associated Golgi protein			cog.001560	arCOG03117	S	DedA	Uncharacterized membrane-associated protein
ORTHOMCL152	X	X	PF02662.18	FlpD	Methyl-viologen-reducing hydrogenase, delta subunit	K14127	mvhD, vhuD, vhcD; F420-non-reducing hydrogenase iron-sulfur subunit [EC:1.12.99.- 1.8.98.5 1.8.98.6]	cog.000063	arCOG02475	C	FrhD	Coenzyme F420-reducing hydrogenase, delta subunit
ORTHOMCL153	X	X						cog.001665	-	S	-	Uncharacterized protein
ORTHOMCL154	X	X	PF07690.18;PF13347.8	MFS_1;MFS_2	Major Facilitator Superfamily ; MFS/sugar transport protein	K08177	oxlT; MFS transporter, OFA family, oxalate/formate antiporter	cog.001482	arCOG00147	G	-	MFS family permease
ORTHOMCL155	X	X	PF04967.14	HTH_10	HTH DNA binding domain			cog.001676	arCOG02280	K	-	Transcriptional regulator, contains HTH domain
ORTHOMCL156	X	X	PF13412.8	HTH_24	Winged helix-turn-helix DNA-binding			cog.006498	arCOG01683	K	ArsR	Transcriptional regulator containing HTH domain, ArsR family
ORTHOMCL157	X	X						cog.003088	-	S	-	Uncharacterized protein
ORTHOMCL158	X	X	PF00202.23	Aminotran_3	Aminotransferase class-III	K01845	hemL; glutamate-1-semialdehyde 2,1-aminomutase [EC:5.4.3.8]	cog.000381	arCOG00918	H	HemL	Glutamate-1-semialdehyde aminotransferase
ORTHOMCL159	X	X
ORTHOMCL160	X	X	PF03030.18	H_PPase	Inorganic H+ pyrophosphatase	K15987	hppA; K(+)-stimulated pyrophosphate-energized sodium pump [EC:7.1.3.2]	cog.000553	arCOG04949	C	OVP1	Na+ or H+-translocating membrane pyrophosphatase
ORTHOMCL161	X	X	PF01022.22;PF13412.8	HTH_5;HTH_24	Bacterial regulatory protein, arsR family ; Winged helix-turn-helix DNA-binding			cog.000549	arCOG01683	K	ArsR	Transcriptional regulator containing HTH domain, ArsR family
ORTHOMCL162	X	X	PF20030.1;PF07728.16	bpMoxR;AAA_5	MoxR domain in the MoxR-vWA-beta-propeller ternary systems ; AAA domain (dynein-related subfamily)	K03924	moxR; MoxR-like ATPase [EC:3.6.3.-]	cog.000114	arCOG00441	N	GvpN	MoxR-like ATPase
ORTHOMCL163	X	X	PF01512.19;PF10531.11;PF10589.11;PF13237.8;PF00037.29;PF01257.21	Complex1_51K;SLBB;NADH_4Fe-4S;Fer4_10;Fer4;2Fe-2S_thioredx	Respiratory-chain NADH dehydrogenase 51 Kd subunit ; SLBB domain ; NADH-ubiquinone oxidoreductase-F iron-sulfur binding region ; 4Fe-4S dicluster domain ; 4Fe-4S binding domain ; Thioredoxin-like [2Fe-2S] ferredoxin	K00335	nuoF; NADH-quinone oxidoreductase subunit F [EC:7.1.1.2]	cog.002460;cog.002931	arCOG01610;arCOG04537	C;C	NapF;NuoF	Ferredoxin;NADH:ubiquinone oxidoreductase
ORTHOMCL164	-	X	PF00561.22	Abhydrolase_1	alpha/beta hydrolase fold			cog.000015;cog.002428	arCOG07416;arCOG01648	R;R	MhpC;MhpC	Alpha/beta superfamily hydrolase;Alpha/beta superfamily hydrolase
ORTHOMCL165	X	X	PF00756.22	Esterase	Putative esterase			cog.006175	arCOG05356	P	Fes	Enterochelin esterase or related enzyme
ORTHOMCL166	X	X						cog.001788	arCOG07060	S	-	Uncharacterized protein
ORTHOMCL167	X	X	PF00352.23	TBP	Transcription factor TFIID (or TATA-binding protein, TBP)	K03120	TBP, tbp; transcription initiation factor TFIID TATA-box-binding protein	cog.000285	arCOG01764	K	SPT15	TATA-box binding protein (TBP), component of TFIID and TFIIB
ORTHOMCL168	X	X	PF02687.23	FtsX	FtsX-like permease family			cog.000492;cog.001732	arCOG02312;arCOG02312	V;V	SalY;SalY	ABC-type antimicrobial peptide transport system, permease component;ABC-type antimicrobial peptide transport system, permease component
ORTHOMCL169	X	X	PF00005.29	ABC_tran	ABC transporter	K02003	ABC.CD.A; putative ABC transport system ATP-binding protein	cog.000362	arCOG00922	V	SalX	ABC-type antimicrobial peptide transport system, ATPase component
ORTHOMCL170	X	X						cog.000492;cog.000642	arCOG02312;arCOG02312	V;V	SalY;SalY	ABC-type antimicrobial peptide transport system, permease component;ABC-type antimicrobial peptide transport system, permease component
ORTHOMCL171	X	X						cog.009063	-	M	-	Cell surface protein, a component of a putative secretion system
ORTHOMCL172	-	X	PF07992.16;PF12838.9;PF14697.8	Pyr_redox_2;Fer4_7;Fer4_21	Pyridine nucleotide-disulphide oxidoreductase ; 4Fe-4S dicluster domain ; 4Fe-4S dicluster domain	K03388	hdrA2; heterodisulfide reductase subunit A2 [EC:1.8.7.3 1.8.98.4 1.8.98.5 1.8.98.6]	cog.000022;cog.000150	arCOG02235;arCOG02235	C;C	HdrA;HdrA	Heterodisulfide reductase, subunit A or related polyferredoxin;Heterodisulfide reductase, subunit A or related polyferredoxin
ORTHOMCL173	X	X	PF01734.24	Patatin	Patatin-like phospholipase
ORTHOMCL174	X	X	PF01380.24	SIS	SIS domain	K00820	glmS, GFPT; glutamine---fructose-6-phosphate transaminase (isomerizing) [EC:2.6.1.16]	cog.000132	arCOG00057	M	GlmS	Glucosamine 6-phosphate synthetase
ORTHOMCL175	X	X	PF08309.13	LVIVD	LVIVD repeat			cog.002819	arCOG02565	R	-	WD40 repeats containing domain
ORTHOMCL176	X	X	PF00557.26	Peptidase_M24	Metallopeptidase family M24	K01262	pepP; Xaa-Pro aminopeptidase [EC:3.4.11.9]	cog.001989;cog.006590	arCOG01000;arCOG01000	E;E	PepP;PepP	Xaa-Pro aminopeptidase;Xaa-Pro aminopeptidase
ORTHOMCL177	X	X	PF00583.27	Acetyltransf_1	Acetyltransferase (GNAT) family			cog.000484	arCOG00830	M	-	Sortase or related acyltransferase
ORTHOMCL178	X	X						cog.000554;cog.004392;cog.006625;cog.007745;cog.010971;cog.000177;cog.004197;cog.004224	arCOG04500;arCOG02544;-;-;-;arCOG02487;-;-	M;M;S;S;S;M;U;S	-;-;-;-;-;-;-;-	Uncharacterized protein with Ig-like domain;NosD-like periplasmic protein fused to PKD repeat domain;Uncharacterized protein with Ig-like domain;Uncharacterized protein;Uncharacterized protein;Cell surface protein, a component of a putative secretion system;Longin domain;Uncharacterized protein
ORTHOMCL179	X	X	PF00025.23	Arf	ADP-ribosylation factor family			cog.000162;cog.004958	arCOG02603;arCOG00362	U;U	-;-	Roadblock/LC7 domain;Rab-like GTPase
ORTHOMCL180	X	X	PF02310.21;PF04055.23	B12-binding;Radical_SAM	B12 binding domain ; Radical SAM superfamily			cog.000056;cog.003586;cog.004428	arCOG01356;-;-	C;R;R	-;-;YgiQ	Radical SAM superfamily enzyme;RimK PreATP-grasp domain;Radical SAM superfamily enzyme YgiQ
ORTHOMCL181	X	-						cog.002033	arCOG05363	E	-	CAAX family protease, possibly associated with type IV pili like system
ORTHOMCL182	X	-						cog.005758	-	K	-	HTH domain
ORTHOMCL183	X	-
ORTHOMCL184	X	-
ORTHOMCL185	X	-	PF17874.3;PF13424.8	TPR_MalT;TPR_12	MalT-like TPR region ; Tetratricopeptide repeat			cog.000001;cog.001962;cog.005785	arCOG03045;arCOG03045;-	R;R;S	-;-;-	TPR repeats containing protein;TPR repeats containing protein;Uncharacterized protein
ORTHOMCL186	X	-						cog.014537	-	S	-	Uncharacterized protein
ORTHOMCL187	X	-	PF07194.13;PF02895.16;PF02518.28;PF01584.21;PF01627.25	P2;H-kinase_dim;HATPase_c;CheW;Hpt	P2 response regulator binding domain ; Signal transducing histidine kinase, homodimeric domain ; Histidine kinase-, DNA gyrase B-, and HSP90-like ATPase ; CheW-like domain ; Hpt domain	K03407	cheA; two-component system, chemotaxis family, sensor kinase CheA [EC:2.7.13.3]	cog.004425;cog.009346	arCOG04403;arCOG11521	N;S	CheA;-	Chemotaxis protein histidine kinase or related kinase;Uncharacterized protein
ORTHOMCL188	X	-						cog.000053	arCOG02603	U	TRAPPC1_Bet5	Longin domain
ORTHOMCL189	X	-	PF00025.23	Arf	ADP-ribosylation factor family			cog.000120	arCOG00362	U	-	Gtr1/RagA family GTPase
ORTHOMCL190	X	-	PF08240.14;PF00107.28;PF13602.8	ADH_N;ADH_zinc_N;ADH_zinc_N_2	Alcohol dehydrogenase GroES-like domain ; Zinc-binding dehydrogenase ; Zinc-binding dehydrogenase			cog.000123	arCOG01458	C	Qor	NADPH:quinone reductase or related Zn-dependent oxidoreductase
ORTHOMCL191	X	-						cog.002313	arCOG05401	V	-	RHH/CopG family DNA binding protein
ORTHOMCL192	X	-	PF09821.11;PF12773.9	AAA_assoc_C;DZR	C-terminal AAA-associated domain ; Double zinc ribbon
ORTHOMCL193	X	-
ORTHOMCL194	X	-	PF01965.26	DJ-1_PfpI	DJ-1/PfpI family			cog.000295	arCOG00769	R	ThiJ	Putative intracellular protease/amidase
ORTHOMCL195	X	-	PF02073.17	Peptidase_M29	Thermophilic metalloprotease (M29)	K19689	ampS, pepS, ampT; aminopeptidase [EC:3.4.11.-]	cog.000246	arCOG01888	E	AmpS	Leucyl aminopeptidase (aminopeptidase T)
ORTHOMCL196	X	-	PF17874.3;PF13424.8	TPR_MalT;TPR_12	MalT-like TPR region ; Tetratricopeptide repeat			cog.006472;cog.000001	-;arCOG03045	U;R	-;-	NPRL2-like longin domain ;TPR repeats containing protein
ORTHOMCL197	X	-	PF12840.9	HTH_20	Helix-turn-helix domain			cog.001583;cog.002658	arCOG01680;arCOG11398	K;E	ArsR;-	Transcriptional regulator containing HTH domain, ArsR family;Peptidase family C39
ORTHOMCL198	X	-						cog.014537	-	S	-	Uncharacterized protein
ORTHOMCL199	X	-	PF13649.8;PF13489.8;PF01209.20	Methyltransf_25;Methyltransf_23;Ubie_methyltran	Methyltransferase domain ; Methyltransferase domain ; ubiE/COQ5 methyltransferase family			cog.001622;cog.001647	arCOG01791;-	Q;S	-;-	SAM-dependent methyltransferase;Uncharacterized protein
ORTHOMCL200	X	-	PF13424.8	TPR_12	Tetratricopeptide repeat			cog.000001;cog.011832;cog.001671;cog.003911	arCOG03045;arCOG04222;arCOG03047;arCOG05195	R;S;R;R	-;-;-;-	TPR repeats containing protein;Uncharacterized protein DUF1682;TPR repeats containing protein;TPR repeats containing protein
ORTHOMCL201	X	-	PF00378.22	ECH_1	Enoyl-CoA hydratase/isomerase	K01715	crt; enoyl-CoA hydratase [EC:4.2.1.17]	cog.003819;cog.000238	arCOG00249;arCOG00249	I;I	FadB;FadB	3-hydroxyacyl-CoA dehydrogenase, some fused to Enoyl-CoA hydratase;3-hydroxyacyl-CoA dehydrogenase, some fused to Enoyl-CoA hydratase
ORTHOMCL202	X	-	PF03705.17;PF01739.20	CheR_N;CheR	CheR methyltransferase, all-alpha domain ; CheR methyltransferase, SAM binding domain	K00575	cheR; chemotaxis protein methyltransferase CheR [EC:2.1.1.80]	cog.002651	arCOG04402	N	CheR	Methylase of chemotaxis methyl-accepting protein
ORTHOMCL203	X	-	PF02463.21;PF13304.8;PF14491.8;PF13175.8	SMC_N;AAA_21;DUF4435;AAA_15	RecF/RecN/SMC N terminal domain ; AAA domain, putative AbiEii toxin, Type IV TA system ; Protein of unknown function (DUF4435) ; AAA ATPase domain			cog.002880	arCOG03242	L	RecF	Recombinational DNA repair ATPase RecF
ORTHOMCL204	X	-
ORTHOMCL205	X	-	PF00571.30	CBS	CBS domain			cog.001184;cog.011031;cog.000127;cog.002094	arCOG00600;-;arCOG00606;arCOG02603	R;S;R;U	-;-;-;-	CBS domain;Uncharacterized protein;CBS domain;Longin domain
ORTHOMCL206	X	-	PF00300.24	His_Phos_1	Histidine phosphatase superfamily (branch 1)	K15634	gpmB; 2,3-bisphosphoglycerate-dependent phosphoglycerate mutase [EC:5.4.2.11]	cog.000161	arCOG01991	R	phoE	Broad specificity phosphatase PhoE or related phosphatase
ORTHOMCL207	X	-	PF00534.22;PF13692.8	Glycos_transf_1;Glyco_trans_1_4	Glycosyl transferases group 1 ; Glycosyl transferases group 1			cog.000098	arCOG01411	M	RfaG	Glycosyltransferase
ORTHOMCL208	X	-	PF01917.18	Arch_flagellin	Archaebacterial flagellin	K07325	flaB; archaeal flagellin FlaB
ORTHOMCL209	X	X	PF03358.17	FMN_red	NADPH-dependent FMN reductase			cog.000595	arCOG02572	R	WrbA	Multimeric flavodoxin WrbA
ORTHOMCL210	X	X	PF00155.23	Aminotran_1_2	Aminotransferase class I and II			cog.001585	arCOG04333	E	-	Aspartate/tyrosine/aromatic aminotransferase
ORTHOMCL211	X	X	PF10604.11	Polyketide_cyc2	Polyketide cyclase / dehydrase and lipid transport			cog.009757	arCOG05261	R	-	Aha1 domain
ORTHOMCL212	X	X						cog.014537	-	S	-	Uncharacterized protein
ORTHOMCL213	X	X						cog.006432	arCOG01586	K	-	DNA-binding transcriptional regulator, Lrp family
ORTHOMCL214	X	X	PF17391.4;PF01175.20;PF17392.4	Urocanase_N;Urocanase;Urocanase_C	Urocanase N-terminal domain ; Urocanase Rossmann-like domain ; Urocanase C-terminal domain	K01712	hutU, UROC1; urocanate hydratase [EC:4.2.1.49]	cog.001269;cog.002245	arCOG04670;-	E;S	HutU;-	Urocanate hydratase;Uncharacterized domain
ORTHOMCL215	X	X	PF00221.21	Lyase_aromatic	Aromatic amino acid lyase	K01745	hutH, HAL; histidine ammonia-lyase [EC:4.3.1.3]	cog.001100	arCOG04671	E	HutH	Histidine ammonia-lyase
ORTHOMCL216	X	X	PF01979.22	Amidohydro_1	Amidohydrolase family	K01468	hutI, AMDHD1; imidazolonepropionase [EC:3.5.2.7]	cog.001430	arCOG00696	Q	HutI	Imidazolonepropionase or related amidohydrolase
ORTHOMCL217	X	X	PF01268.21	FTHFS	Formate--tetrahydrofolate ligase	K01938	fhs; formate--tetrahydrofolate ligase [EC:6.3.4.3]	cog.002500	arCOG04541	F	MIS1	Formyltetrahydrofolate synthetase
ORTHOMCL218	X	X	PF12837.9;PF02906.16	Fer4_6;Fe_hyd_lg_C	4Fe-4S binding domain ; Iron only hydrogenase large subunit, C-terminal domain			cog.000150	arCOG02235	C	HdrA	Heterodisulfide reductase, subunit A or related polyferredoxin
ORTHOMCL219	X	X	PF01257.21	2Fe-2S_thioredx	Thioredoxin-like [2Fe-2S] ferredoxin			cog.002903	arCOG04890	C	NuoE	NADH:ubiquinone oxidoreductase 24 kD subunit
ORTHOMCL220	X	X	PF13489.8;PF01209.20	Methyltransf_23;Ubie_methyltran	Methyltransferase domain ; ubiE/COQ5 methyltransferase family			cog.001561;cog.007167	arCOG03529;-	Q;S	-;-	SAM-dependent methyltransferase;Uncharacterized protein
ORTHOMCL221	X	X	PF00005.29	ABC_tran	ABC transporter			cog.002831	arCOG00923	E	GlnQ	ABC-type polar amino acid transport system, ATPase component
ORTHOMCL222	X	X	PF00528.24	BPD_transp_1	Binding-protein-dependent transport system inner membrane component	K10037	glnP; glutamine transport system permease protein	cog.002598	arCOG01798	E	HisM	ABC-type amino acid transport system, permease component
ORTHOMCL223	X	X	PF00497.22	SBP_bac_3	Bacterial extracellular solute-binding proteins, family 3	K02030	ABC.PA.S; polar amino acid transport system substrate-binding protein	cog.002390	arCOG01799	E	HisJ	ABC-type amino acid transport/signal transduction system, periplasmic component/domain
ORTHOMCL224	X	X	PF06508.15;PF02540.19	QueC;NAD_synthase	Queuosine biosynthesis protein QueC ; NAD synthase	K06864	larE; pyridinium-3,5-biscarboxylic acid mononucleotide sulfurtransferase [EC:4.4.1.37]	cog.001075	arCOG00043	R	-	ATP-utilizing enzyme of the PP-loop superfamily
ORTHOMCL225	X	X	PF13404.8;PF01037.23	HTH_AsnC-type;AsnC_trans_reg	AsnC-type helix-turn-helix domain ; Lrp/AsnC ligand binding domain	K03719	lrp; Lrp/AsnC family transcriptional regulator, leucine-responsive regulatory protein	cog.000497	arCOG01585	K	-	DNA-binding transcriptional regulator, Lrp family
ORTHOMCL226	X	X	PF13412.8;PF01037.23	HTH_24;AsnC_trans_reg	Winged helix-turn-helix DNA-binding ; Lrp/AsnC ligand binding domain	K03719	lrp; Lrp/AsnC family transcriptional regulator, leucine-responsive regulatory protein	cog.000034	arCOG01580	K	-	DNA-binding transcriptional regulator, Lrp family
ORTHOMCL227	X	X	PF00025.23	Arf	ADP-ribosylation factor family	K07930	RAB43; Ras-related protein Rab-43	cog.003060	arCOG00362	U	-	Rab-like GTPase
ORTHOMCL228	X	X	PF09376.12	NurA	NurA domain			cog.000304	arCOG00367	L	-	NurA 5'-3' nuclease
ORTHOMCL229	X	X						cog.008588	-	S	-	Uncharacterized protein
ORTHOMCL230	X	X	PF00227.28	Proteasome	Proteasome subunit	K03433	psmB, prcB; proteasome beta subunit [EC:3.4.25.1]	cog.000403	arCOG00970	O	PRE1	20S proteasome, beta subunit
ORTHOMCL231	X	X						cog.001608	arCOG00777	Q	PaaI	HGG motif-containing thioesterase, possibly involved in aromatic compounds catabolism
ORTHOMCL232	X	X	PF00749.23;PF03950.20	tRNA-synt_1c;tRNA-synt_1c_C	tRNA synthetases class I (E and Q), catalytic domain ; tRNA synthetases class I (E and Q), anti-codon binding domain	K01885	EARS, gltX; glutamyl-tRNA synthetase [EC:6.1.1.17]	cog.000685	arCOG04302	J	GlnS	Glutamyl- or glutaminyl-tRNA synthetase
ORTHOMCL233	X	X	PF02517.18	Rce1-like	Type II CAAX prenyl endopeptidase Rce1-like			cog.000058;cog.000350	-;arCOG02769	S;E	-;-	Zn-ribbon domain;Metal-dependent membrane protease, CAAX family
ORTHOMCL234	X	X						cog.002882	arCOG00854	R	-	Predicted methyltransferase MtxX, phosphotransacetylase family enzyme
ORTHOMCL235	X	X						cog.001738	arCOG04467	S	-	Uncharacterized protein
ORTHOMCL236	X	X	PF01416.22	PseudoU_synth_1	tRNA pseudouridine synthase	K06173	truA, PUS1; tRNA pseudouridine38-40 synthase [EC:5.4.99.12]	cog.000906	arCOG04449	J	TruA	Pseudouridylate synthase
ORTHOMCL237	X	X	PF05496.14;PF08542.13	RuvB_N;Rep_fac_C	Holliday junction DNA helicase RuvB P-loop domain ; Replication factor C C-terminal domain	K04801	rfcS; replication factor C small subunit	cog.000693	arCOG00469	L	RFCS	Clamp loader ATPase, small subunit
ORTHOMCL238	X	X						cog.000154	-	S	-	Uncharacterized protein
ORTHOMCL239	X	X	PF12850.9	Metallophos_2	Calcineurin-like phosphoesterase superfamily domain			cog.000124	arCOG01153	T	CpdA	3',5'-cyclic AMP phosphodiesterase CpdA
ORTHOMCL240	-	X	PF12146.10;PF00501.30;PF13193.8	Hydrolase_4;AMP-binding;AMP-binding_C	Serine aminopeptidase, S33 ; AMP-binding enzyme ; AMP-binding enzyme C-terminal domain	K01897	ACSL, fadD; long-chain acyl-CoA synthetase [EC:6.2.1.3]	cog.000028;cog.001809;cog.002228;cog.000019	arCOG01648;arCOG07416;arCOG00856;arCOG00856	R;R;I;I	MhpC;MhpC;CaiC;CaiC	Alpha/beta superfamily hydrolase;Alpha/beta superfamily hydrolase;Acyl-CoA synthetase (AMP-forming)/AMP-acid ligase II;Acyl-CoA synthetase (AMP-forming)/AMP-acid ligase II
ORTHOMCL241	X	X	PF04321.19	RmlD_sub_bind	RmlD substrate binding domain			cog.000900	arCOG01369	M	WcaG	Nucleoside-diphosphate-sugar epimerase
ORTHOMCL242	X	X	PF00561.22;PF12146.10	Abhydrolase_1;Hydrolase_4	alpha/beta hydrolase fold ; Serine aminopeptidase, S33	K06889	K06889; uncharacterized protein	cog.000033	arCOG01650	I	PldB	Lysophospholipase, alpha-beta hydrolase superfamily
ORTHOMCL243	X	X	PF01408.24;PF02894.19	GFO_IDH_MocA;GFO_IDH_MocA_C	Oxidoreductase family, NAD-binding Rossmann fold ; Oxidoreductase family, C-terminal alpha/beta domain			cog.000836;cog.006706	arCOG01622;arCOG01622	R;R	MviM;MviM	Predicted dehydrogenase;Predicted dehydrogenase
ORTHOMCL244	X	X	PF01625.23	PMSR	Peptide methionine sulfoxide reductase	K07304	msrA; peptide-methionine (S)-S-oxide reductase [EC:1.8.4.11]	cog.001193	arCOG02816	O	MsrA	Peptide methionine sulfoxide reductase
ORTHOMCL245	X	X				K08296	sixA; phosphohistidine phosphatase [EC:3.1.3.-]	cog.006670	arCOG01992	T	SixA	Phosphohistidine phosphatase SixA
ORTHOMCL246	X	X	PF00025.23	Arf	ADP-ribosylation factor family	K07950	ARL5B; ADP-ribosylation factor-like protein 5B	cog.001592	arCOG00362	U	-	Arf-like GTPase
ORTHOMCL247	X	X	PF17957.3;PF01650.20	Big_7;Peptidase_C13	Bacterial Ig domain ; Peptidase C13 family			cog.000307;cog.006617;cog.007490	arCOG11399;-;-	V;S;S	-;-;-	Metacaspase family peptidase;Membrane domain of surface protein;Membrane domain of surface protein
ORTHOMCL248	X	X	PF07883.13	Cupin_2	Cupin domain			cog.001863	arCOG02998	S	-	Cupin domain containing protein
ORTHOMCL249	X	X	PF01641.20	SelR	SelR domain	K07305	msrB; peptide-methionine (R)-S-oxide reductase [EC:1.8.4.12]	cog.001246	arCOG02815	O	-	Conserved domain frequently associated with peptide methionine sulfoxide reductase
ORTHOMCL250	X	X	PF17900.3;PF01433.22	Peptidase_M1_N;Peptidase_M1	Peptidase M1 N-terminal domain ; Peptidase family M1 domain	K01256	pepN; aminopeptidase N [EC:3.4.11.2]	cog.000853	arCOG02969	E	PepN	Aminopeptidase N
ORTHOMCL251	X	X	PF01949.18	DUF99	Protein of unknown function DUF99	K09120	K09120; uncharacterized protein	cog.000881	arCOG00928	L	-	Endonuclease V homolog
ORTHOMCL252	X	X	PF11469.10	Ribonucleas_3_2	Ribonuclease III			cog.000961	arCOG05836	R	-	RNAse III distant homolog
ORTHOMCL253	X	X				K03056	rpoL; DNA-directed RNA polymerase subunit L [EC:2.7.7.6]	cog.000957	arCOG04111	K	RPB11	DNA-directed RNA polymerase
ORTHOMCL254	X	X
ORTHOMCL255	X	X				K07573	CSL4, EXOSC1; exosome complex component CSL4	cog.001009	arCOG00676	J	Csl4	Exosome complex RNA-binding protein Csl4, contains S1 and Zn-ribbon domains
ORTHOMCL256	X	X	PF05175.16	MTS	Methyltransferase small domain			cog.001034	arCOG00910	J	-	Predicted RNA methylase
ORTHOMCL257	X	X	PF03358.17;PF02525.19	FMN_red;Flavodoxin_2	NADPH-dependent FMN reductase ; Flavodoxin-like fold			cog.002024	arCOG02573	R	WrbA	Multimeric flavodoxin WrbA
ORTHOMCL258	X	X						cog.000159	arCOG02527	R	-	Secreted protein, with PKD repeat domain
ORTHOMCL259	X	X	PF03952.18;PF00113.24	Enolase_N;Enolase_C	Enolase, N-terminal domain ; Enolase, C-terminal TIM barrel domain	K01689	ENO, eno; enolase [EC:4.2.1.11]	cog.001139	arCOG01169	G	Eno	Enolase
ORTHOMCL260	X	X	PF00149.30	Metallophos	Calcineurin-like phosphoesterase	K06269	PPP1C; serine/threonine-protein phosphatase PP1 catalytic subunit [EC:3.1.3.16]	cog.001090	arCOG01143	T	ApaH	Serine/threonine protein phosphatase PP2A family
ORTHOMCL261	X	X						cog.014537	-	S	-	Uncharacterized protein
ORTHOMCL262	X	X	PF01869.22;PF09989.11	BcrAD_BadFG;DUF2229	BadF/BadG/BcrA/BcrD ATPase family ; CoA enzyme activase uncharacterised domain (DUF2229)			cog.000264;cog.001557;cog.002108;cog.004383	arCOG02678;arCOG07679;arCOG07679;arCOG07679	I;O;O;O	-;-;-;-	Activator of 2-hydroxyglutaryl-CoA dehydratase (HSP70-class ATPase domain);HSP70-class ATPase fused to uncharacterized protein of COG3580 family;HSP70-class ATPase fused to uncharacterized protein of COG3580 family;HSP70-class ATPase
ORTHOMCL263	X	X	PF01144.25	CoA_trans	Coenzyme A transferase	K01040	gctB; glutaconate CoA-transferase, subunit B [EC:2.8.3.12]	cog.000524	arCOG05316	I	AtoA	Acyl CoA:acetate/3-ketoacid CoA transferase, beta subunit
ORTHOMCL264	X	X	PF01144.25	CoA_trans	Coenzyme A transferase	K01039	gctA; glutaconate CoA-transferase, subunit A [EC:2.8.3.12]	cog.000493	arCOG01987	I	AtoD	Acyl CoA:acetate/3-ketoacid CoA transferase, alpha subunit
ORTHOMCL265	X	X						cog.000016	arCOG02008	R	-	Uncharacterized membrane protein, a putative transporter component
ORTHOMCL266	X	X
ORTHOMCL267	X	X	PF00009.29;PF03144.27;PF03143.19	GTP_EFTU;GTP_EFTU_D2;GTP_EFTU_D3	Elongation factor Tu GTP binding domain ; Elongation factor Tu domain 2 ; Elongation factor Tu C-terminal domain	K03231	EEF1A; elongation factor 1-alpha	cog.000628	arCOG01561	J	TEF1	Translation elongation factor EF-1 alpha, GTPase
ORTHOMCL268	X	X	PF02310.21;PF04055.23	B12-binding;Radical_SAM	B12 binding domain ; Radical SAM superfamily	K04034	bchE; anaerobic magnesium-protoporphyrin IX monomethyl ester cyclase [EC:1.21.98.3]	cog.000163;cog.004049	-;arCOG01356	R;C	-;-	RimK PreATP-grasp domain;Radical SAM superfamily enzyme
ORTHOMCL269	X	X	PF01918.23	Alba	Alba	K03622	ssh10b; archaea-specific DNA-binding protein	cog.000243	arCOG01753	K	Ssh10b	Archaeal DNA-binding protein Alba
ORTHOMCL270	X	X	PF03029.19	ATP_bind_1	Conserved hypothetical ATP binding protein	K24104	GPN; GPN-loop GTPase	cog.000590	arCOG01225	U	-	GTPase SAR1 or related small G protein
ORTHOMCL271	X	X	PF00682.21	HMGL-like	HMGL-like	K01649	leuA, IMS; 2-isopropylmalate synthase [EC:2.3.3.13]	cog.001625	arCOG02092	E	LeuA	Isopropylmalate/homocitrate/citramalate synthase
ORTHOMCL272	X	X	PF00382.21	TFIIB	Transcription factor TFIIB repeat	K03124	TFIIB, GTF2B, SUA7, tfb; transcription initiation factor TFIIB	cog.000040	arCOG01981	K	SUA7	Transcription initiation factor TFIIB
ORTHOMCL273	X	X	PF01423.24	LSM	LSM domain	K04796	RUXX; small nuclear ribonucleoprotein	cog.000601	arCOG00998	K	LSM1	Small nuclear ribonucleoprotein (snRNP) homolog
ORTHOMCL274	X	X						cog.003698	-	U	COPI	Secreted protein containing Adaptin_C domain and Zn finger domain
ORTHOMCL275	X	X						cog.001086	arCOG02103	K	-	Transcriptional regulator, contains wHTH domain
ORTHOMCL276	X	X	PF01026.23	TatD_DNase	TatD related DNase	K07051	K07051; uncharacterized protein	cog.010786	arCOG00892	R	-	Predicted metal-dependent hydrolase with the TIM-barrel fold
ORTHOMCL277	X	X	PF02592.17	Vut_1	Putative vitamin uptake transporter	K09125	yhhQ; queuosine precursor transporter	cog.004715	arCOG04284	R	yhhQ	Uncharacterized member of the PurR regulon
ORTHOMCL278	X	X	PF01929.19	Ribosomal_L14e	Ribosomal protein L14	K02875	RP-L14e, RPL14; large subunit ribosomal protein L14e	cog.000939	arCOG04167	J	RPL14A	Ribosomal protein L14E/L6E/L27E
ORTHOMCL279	X	X	PF13189.8;PF13238.8	Cytidylate_kin2;AAA_18	Cytidylate kinase-like family ; AAA domain	K00945	cmk; CMP/dCMP kinase [EC:2.7.4.25]	cog.000887	arCOG01037	F	Cmk	Cytidylate kinase
ORTHOMCL280	X	X	PF01199.20	Ribosomal_L34e	Ribosomal protein L34e	K02915	RP-L34e, RPL34; large subunit ribosomal protein L34e	cog.001449	arCOG04168	J	RPL34A	Ribosomal protein L34E
ORTHOMCL281	X	X						cog.001720	-	U	-	Vps28 protein
ORTHOMCL282	X	X						cog.000455;cog.001347	arCOG02054;-	S;S	-;-	Uncharacterized conserved membrane protein, Yip1 family;Zn-ribbon domain
ORTHOMCL283	X	X	PF01545.23;PF16916.7	Cation_efflux;ZT_dimer	Cation efflux family ; Dimerisation domain of Zinc Transporter			cog.001074;cog.002471	arCOG01474;arCOG01474	P;P	MMT1;MMT1	Predicted Co/Zn/Cd cation transporter;Predicted Co/Zn/Cd cation transporter
ORTHOMCL284	X	X	PF01137.23	RTC	RNA 3'-terminal phosphate cyclase	K01974	RTCA, rtcA; RNA 3'-terminal phosphate cyclase (ATP) [EC:6.5.1.4]	cog.000742	arCOG04125	J	RCL1	RNA 3'-terminal phosphate cyclase
ORTHOMCL285	X	X	PF02464.19	CinA	Competence-damaged protein	K03743	pncC; nicotinamide-nucleotide amidase [EC:3.5.1.42]	cog.002121	arCOG04589	R	CinA	Uncharacterized protein (competence- and mitomycin-induced)
ORTHOMCL286	X	X	PF01467.28	CTP_transf_like	Cytidylyltransferase-like	K00952	nadM; nicotinamide-nucleotide adenylyltransferase [EC:2.7.7.1]	cog.000842;cog.004241	arCOG00972;arCOG01073	H;L	NadR;-	Nicotinamide/nicotinate mononucleotide adenylyltransferase, archaeal;NUDIX family hydrolase
ORTHOMCL287	X	X	PF01887.18	SAM_adeno_trans	S-adenosyl-l-methionine hydroxide adenosyltransferase	K22205	K22205; S-adenosyl-L-methionine hydrolase (adenosine-forming) [EC:3.13.1.8]	cog.001819	arCOG04309	H	-	S-adenosyl-l-methionine hydroxide adenosyltransferase
ORTHOMCL288	X	X						cog.006103	-	R	-	TPR repeats containing protein
ORTHOMCL289	X	X						cog.013949	-	S	-	Uncharacterized coiled-coil protein
ORTHOMCL290	X	X						cog.009675	-	S	-	Uncharacterized coiled-coil protein
ORTHOMCL291	X	X	PF19036.2	Fuz_longin_1	First Longin domain of FUZ, MON1 and HPS1			cog.005253;cog.000053;cog.004055	arCOG02603;arCOG02603;arCOG02603	U;U;U	-;TRAPPC1_Bet5;-	Longin domain;Longin domain;MON1-like Roadblock/LC7 superfamily domain fused to inactivated Ras family GTPase
ORTHOMCL292	X	X						cog.002114;cog.007054	arCOG08262;-	R;S	-;-	V4R domain;Uncharacterized protein
ORTHOMCL293	X	X	PF00133.24;PF13603.8;PF08264.15;PF10458.11	tRNA-synt_1;tRNA-synt_1_2;Anticodon_1;Val_tRNA-synt_C	tRNA synthetases class I (I, L, M and V) ; Leucyl-tRNA synthetase, Domain 2 ; Anticodon-binding domain of tRNA ligase ; Valyl tRNA synthetase tRNA binding arm	K01873	VARS, valS; valyl-tRNA synthetase [EC:6.1.1.9]	cog.000398;cog.006907	arCOG00808;-	J;J	ValS;ValS	Valyl-tRNA synthetase;Valyl-tRNA synthetase, C-terminal fragment
ORTHOMCL294	X	X	PF00561.22	Abhydrolase_1	alpha/beta hydrolase fold			cog.008404	arCOG01660	R	MhpC	Alpha/beta superfamily hydrolase
ORTHOMCL295	X	X	PF01171.22	ATP_bind_3	PP-loop family	K21947	ttuA; tRNA-5-methyluridine54 2-sulfurtransferase [EC:2.8.1.15]	cog.000634	arCOG00042	J	TilS	tRNA(Ile)-lysidine synthase TilS/MesJ
ORTHOMCL296	X	X	PF13522.8;PF01380.24	GATase_6;SIS	Glutamine amidotransferase domain ; SIS domain	K00820	glmS, GFPT; glutamine---fructose-6-phosphate transaminase (isomerizing) [EC:2.6.1.16]	cog.000132	arCOG00057	M	GlmS	Glucosamine 6-phosphate synthetase
ORTHOMCL297	X	X						cog.000148	arCOG02795	K	GbsR	DNA-binding transcriptional regulator GbsR, MarR family
ORTHOMCL298	X	X	PF12832.9;PF07690.18	MFS_1_like;MFS_1	MFS_1 like family ; Major Facilitator Superfamily	K08151	tetA; MFS transporter, DHA1 family, tetracycline resistance protein	cog.000286	arCOG00130	G	-	MFS family permease
ORTHOMCL299	X	X	PF04072.16	LCM	Leucine carboxyl methyltransferase			cog.003587	arCOG03589	Q	-	O-Methyltransferase involved in polyketide biosynthesis
ORTHOMCL300	X	X	PF00133.24;PF13603.8;PF08264.15	tRNA-synt_1;tRNA-synt_1_2;Anticodon_1	tRNA synthetases class I (I, L, M and V) ; Leucyl-tRNA synthetase, Domain 2 ; Anticodon-binding domain of tRNA ligase	K01869	LARS, leuS; leucyl-tRNA synthetase [EC:6.1.1.4]	cog.000398;cog.002793	arCOG00808;arCOG00809	J;J	ValS;LeuS	Valyl-tRNA synthetase;Leucyl-tRNA synthetase
ORTHOMCL301	-	X						cog.000329;cog.002022	-;-	S;S	-;-	Uncharacterized membrane protein;Uncharacterized protein
ORTHOMCL302	X	X						cog.003452	-	S	-	Uncharacterized protein
ORTHOMCL303	X	X	PF04406.16	TP6A_N	Type IIB DNA topoisomerase	K10878	SPO11; meiotic recombination protein SPO11	cog.001062	arCOG04143	L	-	DNA topoisomerase VI
ORTHOMCL304	X	X	PF13589.8;PF09239.13	HATPase_c_3;Topo-VIb_trans	Histidine kinase-, DNA gyrase B-, and HSP90-like ATPase ; Topoisomerase VI B subunit, transducer	K03167	top6B; DNA topoisomerase VI subunit B [EC:5.6.2.2]	cog.001495;cog.002820;cog.003830;cog.003977	arCOG01165;-;arCOG01165;-	L;R;L;S	-;-;-;-	DNA topoisomerase VI, subunit B;LEM-like domain of lamina-associated polypeptide 2 (LAP2) and similar proteins;DNA topoisomerase VI, subunit B, N-terminal region;Uncharacterized protein
ORTHOMCL305	X	X	PF02441.21;PF04127.17	Flavoprotein;DFP	Flavoprotein ; DNA / pantothenate metabolism flavoprotein	K13038	coaBC, dfp; phosphopantothenoylcysteine decarboxylase / phosphopantothenate---cysteine ligase [EC:4.1.1.36 6.3.2.5]	cog.000866	arCOG01704	H	Dfp	Phosphopantothenoylcysteine synthetase/decarboxylase
ORTHOMCL306	X	X
ORTHOMCL307	X	X	PF01368.22;PF02272.21	DHH;DHHA1	DHH family ; DHHA1 domain	K07462	recJ; single-stranded-DNA-specific exonuclease [EC:3.1.-.-]	cog.000255	arCOG00427	L	RecJ/Cdc45	Single-stranded DNA-specific exonuclease RecJ
ORTHOMCL308	X	X						cog.002784	-	S	-	Uncharacterized protein
ORTHOMCL309	X	X	PF05889.15	SepSecS	O-phosphoseryl-tRNA(Sec) selenium transferase, SepSecS	K03341	SEPSECS; O-phospho-L-seryl-tRNASec:L-selenocysteinyl-tRNA synthase [EC:2.9.1.2]	cog.001712	arCOG00119	J	SepSecS	Glutamate decarboxylase, L-tyrosine decarboxylase or related PLP-dependent protein
ORTHOMCL310	X	X						cog.000909	-	S	-	Uncharacterized protein
ORTHOMCL311	X	X	PF17835.3;PF01926.25	NOG1_N;MMR_HSR1	NOG1 N-terminal helical domain ; 50S ribosome-binding GTPase	K06943	NOG1; nucleolar GTP-binding protein	cog.000773	arCOG00352	R	Nog1	GTP-binding protein, GTP1/Obg family
ORTHOMCL312	X	X	PF13302.9	Acetyltransf_3	Acetyltransferase (GNAT) domain			cog.001302	arCOG00842	J	RimL	Acetyltransferase, RimL family
ORTHOMCL313	X	X	PF07690.18	MFS_1	Major Facilitator Superfamily			cog.000057;cog.005007	arCOG00130;arCOG02603	G;U	-;TRAPPC1_Bet5	MFS family permease;Longin domain
ORTHOMCL314	X	X	PF00266.21	Aminotran_5	Aminotransferase class-V			cog.000582	arCOG00082	E	PucG	Serine-pyruvate aminotransferase/archaeal aspartate aminotransferase
ORTHOMCL315	X	X	PF00389.32	2-Hacid_dh	D-isomer specific 2-hydroxyacid dehydrogenase, catalytic domain	K00058	serA, PHGDH; D-3-phosphoglycerate dehydrogenase / 2-oxoglutarate reductase [EC:1.1.1.95 1.1.1.399]	cog.000958	arCOG01754	H	SerA	Phosphoglycerate dehydrogenase or related dehydrogenase
ORTHOMCL316	X	X	PF01841.21	Transglut_core	Transglutaminase-like superfamily			cog.000615	arCOG02165	E	-	Transglutaminase-like cysteine protease
ORTHOMCL317	X	X	PF00106.27	adh_short	short chain dehydrogenase	K11153	RDH12; retinol dehydrogenase 12 [EC:1.1.1.300]	cog.000592	arCOG01264	I	FabG	Short-chain alcohol dehydrogenase
ORTHOMCL318	X	X	PF01523.18;PF19289.1	PmbA_TldD;PmbA_TldD_C	PmbA/TldA metallopeptidase domain 1 ; PmbA/TldA metallopeptidase C-terminal domain	K03568	tldD; TldD protein	cog.001958	arCOG00321	O	TldD	Zn-dependent protease, component of TldD/TldE system
ORTHOMCL319	X	X	PF19289.1	PmbA_TldD_C	PmbA/TldA metallopeptidase C-terminal domain	K03592	pmbA; PmbA protein	cog.001933	arCOG00322	O	TldE	Inactivated Zn-dependent protease, component of TldD/TldE system
ORTHOMCL320	X	X	PF13380.8;PF13607.8;PF19045.2;PF13549.8;PF02629.21	CoA_binding_2;Succ_CoA_lig;Ligase_CoA_2;ATP-grasp_5;CoA_binding	CoA binding domain ; Succinyl-CoA ligase like flavodoxin domain ; Ligase-CoA domain ; ATP-grasp domain ; CoA binding domain	K24012	acdAB; acetate---CoA ligase (ADP-forming) [EC:6.2.1.13]	cog.000171;cog.000852	arCOG01338;arCOG01340	C;C	-;-	Acyl-CoA synthetase, ATP-grasp containing subunit;Acyl-CoA synthetase (NDP forming)
ORTHOMCL321	X	X	PF13500.8;PF07085.14	AAA_26;DRTGG	AAA domain ; DRTGG domain	K06873	K06873; uncharacterized protein	cog.001342	arCOG00099	R	Pta	BioD-like N-terminal domain of phosphotransacetylase
ORTHOMCL322	X	X	PF03795.16	YCII	YCII-related domain	K09780	K09780; uncharacterized protein	cog.002546	arCOG15058	S	-	YCII-related domain
ORTHOMCL323	X	X						cog.014215	-	S	-	Coiled-coil protein
ORTHOMCL324	X	X	PF01136.21	Peptidase_U32	Peptidase family U32	K08303	prtC, trhP; U32 family peptidase [EC:3.4.-.-]	cog.001991	arCOG03202	O	-	Collagenase family protease
ORTHOMCL325	X	X
ORTHOMCL326	X	X						cog.006223	-	S	-	Uncharacterized protein
ORTHOMCL327	X	X	PF01080.19	Presenilin	Presenilin			cog.001737	arCOG04463	O	-	Presenilin-like membrane protease
ORTHOMCL328	X	X	PF14701.8;PF01592.18	hDGE_amylase;NifU_N	Glycogen debranching enzyme, glucanotransferase domain ; NifU-like N terminal domain	K16147	glgE; starch synthase (maltosyl-transferring) [EC:2.4.99.16]	cog.000817	arCOG02948	G	AmyA	Glycosidase
ORTHOMCL329	X	X	PF02687.23;PF12704.9	FtsX;MacB_PCD	FtsX-like permease family ; MacB-like periplasmic core domain	K02004	ABC.CD.P; putative ABC transport system permease protein	cog.000297	arCOG02312	V	SalY	ABC-type antimicrobial peptide transport system, permease component
ORTHOMCL330	X	X	PF02687.23	FtsX	FtsX-like permease family	K02004	ABC.CD.P; putative ABC transport system permease protein	cog.000297	arCOG02312	V	SalY	ABC-type antimicrobial peptide transport system, permease component
ORTHOMCL331	X	X	PF00005.29	ABC_tran	ABC transporter	K02003	ABC.CD.A; putative ABC transport system ATP-binding protein	cog.000362	arCOG00922	V	SalX	ABC-type antimicrobial peptide transport system, ATPase component
ORTHOMCL332	X	X						cog.000012	-	M	-	Ig-like domain of cell surface protein
ORTHOMCL333	X	X	PF02680.16	DUF211	Uncharacterized ArCR, COG1888	K09732	K09732; uncharacterized protein	cog.001266	arCOG04140	S	-	Uncharacterized protein
ORTHOMCL334	-	X						cog.002967	arCOG04918	X	-	Mutator family transposase
ORTHOMCL335	X	X	PF00702.28	Hydrolase	haloacid dehalogenase-like hydrolase	K01091	gph; phosphoglycolate phosphatase [EC:3.1.3.18]	cog.000568	arCOG02293	R	-	HAD superfamily hydrolase
ORTHOMCL336	X	X	PF02518.28;PF00072.26	HATPase_c;Response_reg	Histidine kinase-, DNA gyrase B-, and HSP90-like ATPase ; Response regulator receiver domain	K13587	cckA; two-component system, cell cycle sensor histidine kinase and response regulator CckA [EC:2.7.13.3]	cog.000204;cog.000537	arCOG02358;arCOG02391	T;T	-;CheY	Signal transduction histidine ;Rec domain
ORTHOMCL337	X	X	PF03009.19	GDPD	Glycerophosphoryl diester phosphodiesterase family	K01126	E3.1.4.46, glpQ, ugpQ; glycerophosphoryl diester phosphodiesterase [EC:3.1.4.46]	cog.000116	arCOG00701	I	UgpQ	Glycerophosphoryl diester phosphodiesterase
ORTHOMCL338	X	X						cog.000273	arCOG03714	F	-	ATP cone domain containing protein
ORTHOMCL339	X	X	PF00400.34	WD40	WD domain, G-beta repeat			cog.000122	arCOG02561	R	-	WD40 repeats containing domain
ORTHOMCL340	X	X	PF01663.24	Phosphodiest	Type I phosphodiesterase / nucleotide pyrophosphatase			cog.001735	arCOG01378	R	-	Uncharacterized protein of the AP superfamily
ORTHOMCL341	X	X
ORTHOMCL342	X	X	PF02001.18	DUF134	Protein of unknown function DUF134	K06933	K06933; uncharacterized protein	cog.000461	arCOG02238	R	-	Predicted DNA-binding protein
ORTHOMCL343	X	X	PF00266.21	Aminotran_5	Aminotransferase class-V			cog.000235;cog.006921	arCOG00065;-	O;S	csdA;-	Selenocysteine lyase/Cysteine desulfurase;Uncharacterized protein
ORTHOMCL344	X	X	PF13412.8;PF01037.23	HTH_24;AsnC_trans_reg	Winged helix-turn-helix DNA-binding ; Lrp/AsnC ligand binding domain	K03719	lrp; Lrp/AsnC family transcriptional regulator, leucine-responsive regulatory protein	cog.000143	arCOG01580	K	-	DNA-binding transcriptional regulator, Lrp family
ORTHOMCL345	X	X	PF13486.8;PF13484.8	Dehalogenase;Fer4_16	Reductive dehalogenase subunit ; 4Fe-4S double cluster binding domain			cog.001532;cog.008334	arCOG02740;-	J;S	QueG;-	Epoxyqueuosine reductase QueG (queuosine biosynthesis);Uncharacterized protein
ORTHOMCL346	X	X	PF07690.18;PF13347.8	MFS_1;MFS_2	Major Facilitator Superfamily ; MFS/sugar transport protein			cog.000339	arCOG00132	G	-	MFS family permease
ORTHOMCL347	X	X	PF02518.28;PF01119.21;PF08676.13	HATPase_c;DNA_mis_repair;MutL_C	Histidine kinase-, DNA gyrase B-, and HSP90-like ATPase ; DNA mismatch repair protein, C-terminal domain ; MutL C terminal dimerisation domain	K03572	mutL; DNA mismatch repair protein MutL	cog.001166	arCOG01166	L	MutL	DNA mismatch repair enzyme (predicted ATPase)
ORTHOMCL348	X	X	PF00736.21	EF1_GNE	EF-1 guanine nucleotide exchange domain	K03232	EEF1B; elongation factor 1-beta	cog.000868	arCOG01988	J	EFB1	Translation elongation factor EF-1beta
ORTHOMCL349	X	X						cog.004591	arCOG02740	J	QueG	Epoxyqueuosine reductase QueG (queuosine biosynthesis)
ORTHOMCL350	X	X	PF00501.30;PF13193.8	AMP-binding;AMP-binding_C	AMP-binding enzyme ; AMP-binding enzyme C-terminal domain	K01897	ACSL, fadD; long-chain acyl-CoA synthetase [EC:6.2.1.3]	cog.002228	arCOG00856	I	CaiC	Acyl-CoA synthetase (AMP-forming)/AMP-acid ligase II
ORTHOMCL351	X	X	PF02384.18	N6_Mtase	N-6 DNA Methylase			cog.001061;cog.002034	arCOG02632;arCOG08990	V;V	HsdM;-	Type I restriction-modification system methyltransferase subunit;Methylase subunit of restriction modification defense system, C-terminal specificity domain
ORTHOMCL352	X	X	PF00246.26	Peptidase_M14	Zinc carboxypeptidase	K05996	cpt; carboxypeptidase T [EC:3.4.17.18]	cog.001486	arCOG06815	M	MpaA	Murein tripeptide amidase MpaA
ORTHOMCL353	X	X	PF02086.17	MethyltransfD12	D12 class N6 adenine-specific DNA methyltransferase	K06223	dam; DNA adenine methylase [EC:2.1.1.72]	cog.001894	arCOG03416	L	Dam	Site-specific DNA methylase
ORTHOMCL354	X	X	PF01895.21	PhoU	PhoU domain			cog.000208	arCOG00318	P	PhoU	Phosphate uptake regulator
ORTHOMCL355	X	X	PF13424.8	TPR_12	Tetratricopeptide repeat			cog.000049;cog.011832;cog.000001;cog.002307	arCOG03038;arCOG04222;arCOG03045;arCOG03045	R;S;R;R	-;-;-;-	TPR repeats containing protein;Uncharacterized protein DUF1682;TPR repeats containing protein;TPR repeats containing protein
ORTHOMCL356	X	X	PF12146.10	Hydrolase_4	Serine aminopeptidase, S33			cog.001433;cog.001565	arCOG01648;arCOG07416	R;R	MhpC;MhpC	Alpha/beta superfamily hydrolase;Alpha/beta superfamily hydrolase
ORTHOMCL357	X	X
ORTHOMCL358	-	X	PF00561.22	Abhydrolase_1	alpha/beta hydrolase fold	K22369	EPHX4; epoxide hydrolase 4 [EC:3.3.-.-]	cog.001565;cog.002704	arCOG07416;arCOG01648	R;R	MhpC;MhpC	Alpha/beta superfamily hydrolase;Alpha/beta superfamily hydrolase
ORTHOMCL359	X	X						cog.002692	-	S	-	Uncharacterized protein
ORTHOMCL360	X	X	PF01555.20	N6_N4_Mtase	DNA methylase			cog.000580	arCOG00129	L	-	DNA modification methylase
ORTHOMCL361	X	X	PF01624.22;PF05188.19;PF05192.20;PF00488.23	MutS_I;MutS_II;MutS_III;MutS_V	MutS domain I ; MutS domain II ; MutS domain III ; MutS domain V	K03555	mutS; DNA mismatch repair protein MutS	cog.001129	arCOG02897	L	MutS	Mismatch repair ATPase (MutS family)
ORTHOMCL362	X	X						cog.006658	-	S	-	Uncharacterized protein
ORTHOMCL363	X	X	PF12895.9	ANAPC3	Anaphase-promoting complex, cyclosome, subunit 3			cog.000081;cog.005794	arCOG03038;arCOG04222	R;S	-;-	TPR repeats containing protein;Uncharacterized protein DUF1682
ORTHOMCL364	X	X	PF20122.1	DUF6512	Family of unknown function (DUF6512)			cog.006374;cog.010329	-;-	S;S	-;-	Uncharacterized membrane protein;Uncharacterized membrane protein
ORTHOMCL365	X	X						cog.001321;cog.000381	arCOG01842;arCOG00918	I;H	-;HemL	Sterol carrier protein;Glutamate-1-semialdehyde aminotransferase
ORTHOMCL366	X	X	PF04015.14	DUF362	Domain of unknown function (DUF362)	K07138	K07138; uncharacterized protein	cog.000247	arCOG02448	R	-	Uncharacterized Fe-S center protein
ORTHOMCL367	X	X	PF13302.9;PF13420.9	Acetyltransf_3;Acetyltransf_4	Acetyltransferase (GNAT) domain ; Acetyltransferase (GNAT) domain			cog.008219	arCOG00834	K	WecD	Acetyltransferase (GNAT) family
ORTHOMCL368	X	X	PF01368.22;PF02272.21	DHH;DHHA1	DHH family ; DHHA1 domain	K07462	recJ; single-stranded-DNA-specific exonuclease [EC:3.1.-.-]	cog.002145	arCOG00424	L	-	DHH superfamily phosphohydrolase/exonuclease
ORTHOMCL369	X	X	PF00005.29	ABC_tran	ABC transporter	K01990	ABC-2.A; ABC-2 type transport system ATP-binding protein	cog.000010	arCOG00196	V	CcmA	ABC-type multidrug transport system, ATPase component
ORTHOMCL370	X	X	PF12679.9	ABC2_membrane_2	ABC-2 family transporter protein	K01992	ABC-2.P; ABC-2 type transport system permease protein	cog.001280	arCOG03689	O	NosY	ABC-type transport system involved in multi-copper enzyme maturation, permease component
ORTHOMCL371	X	X						cog.000093	-	S	-	Uncharacterized protein
ORTHOMCL372	X	X	PF01022.22	HTH_5	Bacterial regulatory protein, arsR family			cog.000549	arCOG01683	K	ArsR	Transcriptional regulator containing HTH domain, ArsR family
ORTHOMCL373	X	X	PF06197.15	DUF998	Protein of unknown function (DUF998)			cog.000016	arCOG02008	R	-	Uncharacterized membrane protein, a putative transporter component
ORTHOMCL374	X	X	PF07728.16;PF17862.3	AAA_5;AAA_lid_3	AAA domain (dynein-related subfamily) ; AAA+ lid domain	K03420	psmR; proteasome regulatory subunit	cog.000351	arCOG01306	O	RPT1	ATP-dependent 26S proteasome regulatory subunit
ORTHOMCL375	X	X	PF02775.23	TPP_enzyme_C	Thiamine pyrophosphate enzyme, C-terminal TPP binding domain	K00170	porB; pyruvate ferredoxin oxidoreductase beta subunit [EC:1.2.7.1]	cog.000483	arCOG01601	C	PorB	Pyruvate:ferredoxin oxidoreductase or related 2-oxoacid:ferredoxin oxidoreductase, beta subunit
ORTHOMCL376	X	X	PF01855.21;PF17147.6	POR_N;PFOR_II	Pyruvate flavodoxin/ferredoxin oxidoreductase, thiamine diP-bdg ; Pyruvate:ferredoxin oxidoreductase core domain II	K00169	porA; pyruvate ferredoxin oxidoreductase alpha subunit [EC:1.2.7.1]	cog.000478	arCOG01608	C	PorA	Pyruvate:ferredoxin oxidoreductase or related 2-oxoacid:ferredoxin oxidoreductase, alpha subunit
ORTHOMCL377	X	X	PF00037.29	Fer4	4Fe-4S binding domain	K00171	porD; pyruvate ferredoxin oxidoreductase delta subunit [EC:1.2.7.1]	cog.000188	arCOG01605	C	PorD	Pyruvate:ferredoxin oxidoreductase or related 2-oxoacid:ferredoxin oxidoreductase, delta subunit
ORTHOMCL378	X	X	PF01558.20	POR	Pyruvate ferredoxin/flavodoxin oxidoreductase	K00172	porC, porG; pyruvate ferredoxin oxidoreductase gamma subunit [EC:1.2.7.1]	cog.000462	arCOG01603	C	PorG	Pyruvate:ferredoxin oxidoreductase or related 2-oxoacid:ferredoxin oxidoreductase, gamma subunit
ORTHOMCL379	X	X	PF00382.21	TFIIB	Transcription factor TFIIB repeat	K03124	TFIIB, GTF2B, SUA7, tfb; transcription initiation factor TFIIB	cog.000040	arCOG01981	K	SUA7	Transcription initiation factor TFIIB
ORTHOMCL380	X	X	PF00753.29	Lactamase_B	Metallo-beta-lactamase superfamily	K01069	gloB, gloC, HAGH; hydroxyacylglutathione hydrolase [EC:3.1.2.6]	cog.000041	arCOG00504	R	-	Metal-dependent hydrolase of the beta-lactamase superfamily II
ORTHOMCL381	X	X	PF00382.21	TFIIB	Transcription factor TFIIB repeat	K03124	TFIIB, GTF2B, SUA7, tfb; transcription initiation factor TFIIB	cog.000040	arCOG01981	K	SUA7	Transcription initiation factor TFIIB
ORTHOMCL382	X	X	PF00583.27	Acetyltransf_1	Acetyltransferase (GNAT) family			cog.000674	arCOG00833	R	RimI	Acetyltransferase (GNAT) family
ORTHOMCL383	X	X
ORTHOMCL384	X	X	PF01909.25	NTP_transf_2	Nucleotidyltransferase domain	K07073	K07073; uncharacterized protein	cog.001140	arCOG04066	R	-	Predicted nucleotidyltransferase
ORTHOMCL385	X	X	PF04055.23;PF13394.8	Radical_SAM;Fer4_14	Radical SAM superfamily ; 4Fe-4S single cluster domain	K07129	K07129; uncharacterized protein	cog.000806	arCOG00932	R	-	Uncharacterized protein related to pyruvate formate-lyase activating enzyme
ORTHOMCL386	-	X						cog.012069	-	S	-	Uncharacterized protein
ORTHOMCL387	X	X	PF04055.23	Radical_SAM	Radical SAM superfamily	K06935	K06935; uncharacterized protein	cog.002565	arCOG00951	R	-	Radical SAM superfamily enzyme
ORTHOMCL388	X	X	PF03463.17;PF03464.17;PF03465.17	eRF1_1;eRF1_2;eRF1_3	eRF1 domain 1 ; eRF1 domain 2 ; eRF1 domain 3	K06965	PELO, DOM34, pelA; protein pelota	cog.000740	arCOG01741	J	PelA	Release factor eRF1
ORTHOMCL389	X	X						cog.000712	arCOG02197	J	Cgi121	Subunit of KEOPS complex (Cgi121BUD32KAE1)
ORTHOMCL390	X	X	PF02361.18	CbiQ	Cobalt transport protein	K16785	ecfT; energy-coupling factor transport system permease protein	cog.001205	arCOG02250	H	EcfT	Energy-coupling factor transporter transmembrane protein EcfT
ORTHOMCL391	X	X	PF00005.29	ABC_tran	ABC transporter	K01552	ecfA; energy-coupling factor transport system ATP-binding protein [EC:7.-.-.-]	cog.000427	arCOG00185	O	GsiA	ABC-type glutathione transport system ATPase component, contains duplicated ATPase domain
ORTHOMCL392	X	X	PF01368.22;PF02272.21	DHH;DHHA1	DHH family ; DHHA1 domain			cog.000892	arCOG01565	F	NrnA	nanoRNase/pAp phosphatase, hydrolyzes c-di-AMP and oligoRNAs
ORTHOMCL393	X	X	PF19810.1	DUF6293	Family of unknown function (DUF6293)			cog.003079	arCOG01449	V	Csx1	CARF domain containing protein
ORTHOMCL394	X	X	PF12844.9;PF01381.24	HTH_19;HTH_3	Helix-turn-helix domain ; Helix-turn-helix	K07728	K07728; putative transcriptional regulator	cog.001068	arCOG04152	K	-	Predicted transcriptional regulator
ORTHOMCL395	X	X	PF01351.20	RNase_HII	Ribonuclease HII	K03470	rnhB; ribonuclease HII [EC:3.1.26.4]	cog.000480	arCOG04121	L	RnhB	Ribonuclease HII
ORTHOMCL396	X	X	PF03061.24	4HBT	Thioesterase superfamily			cog.002464	arCOG00777	Q	PaaI	HGG motif-containing thioesterase, possibly involved in aromatic compounds catabolism
ORTHOMCL397	X	X	PF10974.10	DUF2804	Protein of unknown function (DUF2804)			cog.002936	-	S	-	Uncharacterized protein
ORTHOMCL398	X	X	PF01269.19	Fibrillarin	Fibrillarin	K14563;K04795	NOP1, FBL; rRNA 2'-O-methyltransferase fibrillarin [EC:2.1.1.-];flpA; fibrillarin-like pre-rRNA processing protein	cog.000911	arCOG00078	J	NOP1	Fibrillarin-like rRNA methylase
ORTHOMCL399	X	X	PF01798.20	Nop	snoRNA binding domain, fibrillarin	K14564	NOP56; nucleolar protein 56	cog.001000;cog.011830	arCOG01923;-	J;S	SIK1;-	RNA processing factor Prp31, contains Nop domain;Uncharacterized protein
ORTHOMCL400	X	X	PF01180.23	DHO_dh	Dihydroorotate dehydrogenase	K17828	pyrDI; dihydroorotate dehydrogenase (NAD+) catalytic subunit [EC:1.3.1.14]	cog.001005	arCOG00603	F	PyrD	Dihydroorotate dehydrogenase
ORTHOMCL401	X	X	PF00175.23;PF10418.11	NAD_binding_1;DHODB_Fe-S_bind	Oxidoreductase NAD-binding domain ; Iron-sulfur cluster binding domain of dihydroorotate dehydrogenase B	K02823	pyrDII; dihydroorotate dehydrogenase electron transfer subunit	cog.000651	arCOG02199	H	Mcr1	NAD(P)H-flavin reductase
ORTHOMCL402	X	X	PF04055.23;PF16199.7;PF00583.27	Radical_SAM;Radical_SAM_C;Acetyltransf_1	Radical SAM superfamily ; Radical_SAM C-terminal domain ; Acetyltransferase (GNAT) family	K07739	ELP3, KAT9; elongator complex protein 3 [EC:2.3.1.48]	cog.000966	arCOG01361	K	ELP3	Histone acetyltransferase
ORTHOMCL403	X	X	PF00176.25;PF00271.33;PF04851.17	SNF2-rel_dom;Helicase_C;ResIII	SNF2-related domain ; Helicase conserved C-terminal domain ; Type III restriction enzyme, res subunit			cog.002217	arCOG00871	K	HepA	Superfamily II DNA/RNA helicase, SNF2 family
ORTHOMCL404	X	X	PF04851.17;PF00271.33	ResIII;Helicase_C	Type III restriction enzyme, res subunit ; Helicase conserved C-terminal domain			cog.009768	arCOG06444	R	-	Helicase of YprA family with unique C-terminal domain including a metal-binding cysteine cluster
ORTHOMCL405	X	X	PF04055.23	Radical_SAM	Radical SAM superfamily	K15045	RSAD2; radical S-adenosyl methionine domain-containing protein 2	cog.000213	arCOG00940	R	-	Radical SAM superfamily enzyme, possible viperin homolog
ORTHOMCL406	X	X	PF11977.10	RNase_Zc3h12a	Zc3h12a-like Ribonuclease NYN domain			cog.001921	arCOG06454	R	-	Predicted ribonuclease NYN domain
ORTHOMCL407	X	X	PF00117.30	GATase	Glutamine amidotransferase class-I			cog.001547	arCOG00087	F	GuaA	GMP synthase - Glutamine amidotransferase domain
ORTHOMCL408	-	X	PF06634.14	DUF1156	Protein of unknown function (DUF1156)	K07445	K07445; putative DNA methylase	cog.005187	arCOG00889	L	-	Adenine-specific DNA methylase containing a Zn-ribbon
ORTHOMCL409	X	X	PF18195.3;PF00710.22;PF17763.3	GatD_N;Asparaginase;Asparaginase_C	GatD N-terminal domain ; Asparaginase, N-terminal ; Glutaminase/Asparaginase C-terminal domain	K09482	gatD; glutamyl-tRNA(Gln) amidotransferase subunit D [EC:6.3.5.7]	cog.000434	arCOG01924	E	AnsB	L-asparaginase/archaeal Glu-tRNAGln amidotransferase subunit D
ORTHOMCL410	X	X	PF02934.17	GatB_N	GatB/GatE catalytic domain	K03330	gatE; glutamyl-tRNA(Gln) amidotransferase subunit E [EC:6.3.5.7]	cog.000804	arCOG01719	J	GatE	Archaeal Glu-tRNAGln amidotransferase subunit E (contains GAD domain)
ORTHOMCL411	X	X	PF14697.8;PF12724.9	Fer4_21;Flavodoxin_5	4Fe-4S dicluster domain ; Flavodoxin domain			cog.000233	arCOG02449	C	NapF	Flavodoxin fused to ferredoxin domain
ORTHOMCL412	X	X				K13993	HSP20; HSP20 family protein	cog.001913	arCOG01838	O	IbpA	Molecular chaperone (HSP20 family)
ORTHOMCL413	X	X	PF02597.22	ThiS	ThiS family	K03636	moaD, cysO; sulfur-carrier protein	cog.000299	arCOG00536	H	MoaD	Molybdopterin converting factor, small subunit
ORTHOMCL414	X	X	PF04055.23;PF13186.8	Radical_SAM;SPASM	Radical SAM superfamily ; Iron-sulfur cluster-binding domain			cog.005491	arCOG02616	R	-	Radical SAM superfamily enzyme
ORTHOMCL415	X	X	PF02730.17;PF01314.20	AFOR_N;AFOR_C	Aldehyde ferredoxin oxidoreductase, N-terminal domain ; Aldehyde ferredoxin oxidoreductase, domains 2 & 3	K03738	aor; aldehyde:ferredoxin oxidoreductase [EC:1.2.7.5]	cog.001589	arCOG00706	C	gor	Aldehyde:ferredoxin oxidoreductase
ORTHOMCL416	X	X	PF02934.17;PF02637.20	GatB_N;GatB_Yqey	GatB/GatE catalytic domain ; GatB domain	K03330	gatE; glutamyl-tRNA(Gln) amidotransferase subunit E [EC:6.3.5.7]	cog.000804	arCOG01719	J	GatE	Archaeal Glu-tRNAGln amidotransferase subunit E (contains GAD domain)
ORTHOMCL417	X	X	PF18195.3;PF00710.22;PF17763.3	GatD_N;Asparaginase;Asparaginase_C	GatD N-terminal domain ; Asparaginase, N-terminal ; Glutaminase/Asparaginase C-terminal domain	K09482	gatD; glutamyl-tRNA(Gln) amidotransferase subunit D [EC:6.3.5.7]	cog.000434	arCOG01924	E	AnsB	L-asparaginase/archaeal Glu-tRNAGln amidotransferase subunit D
ORTHOMCL418	X	X	PF00132.26;PF14602.8	Hexapep;Hexapep_2	Bacterial transferase hexapeptide (six repeats) ; Hexapeptide repeat of succinyl-transferase			cog.000559;cog.001375	arCOG01848;-	R;R	WbbJ;WbbJ	Acetyltransferase (isoleucine patch superfamily);N-terminal membrane region assocated with acetyltransferasefrom isoleucine patch superfamily
ORTHOMCL419	X	X						cog.000191;cog.009894	arCOG01848;-	R;S	WbbJ;-	Acetyltransferase (isoleucine patch superfamily);Uncharacterized protein
ORTHOMCL420	X	X						cog.000816	-	S	-	Uncharacterized protein
ORTHOMCL421	X	X	PF05129.15	Elf1	Transcription elongation factor Elf1 like			cog.001208;cog.003406	arCOG04136;-	J;S	Elf1;-	Transcription elongation factor Elf1;Uncharacterized protein
ORTHOMCL422	X	X						cog.013503	-	S	-	Uncharacterized protein
ORTHOMCL423	X	X						cog.003829	-	S	-	Two Zn ribbon domains containing protein
ORTHOMCL424	X	X						cog.003695	-	S	-	Uncharacterized protein
ORTHOMCL425	X	X						cog.003723	-	S	-	Uncharacterized protein
ORTHOMCL426	X	X	PF00004.31	AAA	ATPase family associated with various cellular activities (AAA)			cog.003792	arCOG04368	O	SpoVK	ATPase of the AAA+ class
ORTHOMCL427	X	X						cog.003017	-	S	-	Uncharacterized protein
ORTHOMCL428	X	X
ORTHOMCL429	X	X						cog.003761	-	S	-	Uncharacterized protein
ORTHOMCL430	X	X	PF10509.11;PF00288.28;PF08544.15	GalKase_gal_bdg;GHMP_kinases_N;GHMP_kinases_C	Galactokinase galactose-binding signature ; GHMP kinases N terminal domain ; GHMP kinases C terminal	K00849	galK; galactokinase [EC:2.7.1.6]	cog.000566	arCOG01029	G	GalK	Galactokinase
ORTHOMCL431	X	X	PF14894.8	Lsm_C	Lsm C-terminal			cog.000975	arCOG00999	K	LSM1	Small nuclear ribonucleoprotein (snRNP) homolog
ORTHOMCL432	X	X	PF01555.20	N6_N4_Mtase	DNA methylase			cog.006236	arCOG00889	L	-	Adenine-specific DNA methylase containing a Zn-ribbon
ORTHOMCL433	X	X	PF01428.18;PF01694.24	zf-AN1;Rhomboid	AN1-like Zinc finger ; Rhomboid family	K07059	K07059; uncharacterized protein	cog.000373;cog.001178	arCOG01769;arCOG01768	R;E	-;GlpG	Predicted nucleic acid binding protein containing the AN1-type Zn-finger;Membrane associated serine protease
ORTHOMCL434	X	X	PF00498.28	FHA	FHA domain			cog.000751;cog.008720	arCOG00614;arCOG01694	R;T	SpoIVFB;-	Zn-dependent protease;FHA domain and HTH domain
ORTHOMCL435	X	X	PF01411.21;PF07973.16;PF02272.21	tRNA-synt_2c;tRNA_SAD;DHHA1	tRNA synthetases class II (A) ; Threonyl and Alanyl tRNA synthetase second additional domain ; DHHA1 domain	K01872	AARS, alaS; alanyl-tRNA synthetase [EC:6.1.1.7]	cog.000790	arCOG01255	J	AlaS	Alanyl-tRNA synthetase
ORTHOMCL436	X	X	PF00664.25;PF00005.29	ABC_membrane;ABC_tran	ABC transporter transmembrane region ; ABC transporter	K18890	mdlB, smdB; ATP-binding cassette, subfamily B, multidrug efflux pump	cog.001765;cog.013510	arCOG02841;arCOG02841	V;V	MdlB;MdlB	ABC-type multidrug transport system, ATPase and permease component;ABC-type multidrug transport system (N-terminal region)
ORTHOMCL437	X	X	PF00664.25;PF00005.29	ABC_membrane;ABC_tran	ABC transporter transmembrane region ; ABC transporter			cog.002263;cog.010859	arCOG02841;arCOG02841	V;V	MdlB;MdlB	ABC-type multidrug transport system, ATPase and permease component;ABC-type multidrug transport system (N-terminal region)
ORTHOMCL438	X	X						cog.003850	arCOG00374	K	-	Predicted membrane-associated or secreted trancriptional regulator
ORTHOMCL439	X	X	PF02635.17	DrsE	DsrE/DsrF-like family	K06039	ychN; uncharacterized protein involved in oxidation of intracellular sulfur	cog.000411	arCOG02068	P	DsrE	Uncharacterized protein involved in intracellular sulfur reduction
ORTHOMCL440	X	X	PF00025.23;PF00071.24	Arf;Ras	ADP-ribosylation factor family ; Ras family			cog.000162;cog.002434	arCOG02603;arCOG00362	U;U	-;-	Roadblock/LC7 domain;Rab-like GTPase
ORTHOMCL441	X	X	PF08068.14;PF01509.20;PF16198.7;PF01472.22	DKCLD;TruB_N;TruB_C_2;PUA	DKCLD (NUC011) domain ; TruB family pseudouridylate synthase (N terminal domain) ; tRNA pseudouridylate synthase B C-terminal domain ; PUA domain	K11131	DKC1, NOLA4, CBF5; H/ACA ribonucleoprotein complex subunit 4 [EC:5.4.99.-]	cog.000791	arCOG00987	J	TruB	Pseudouridine synthase
ORTHOMCL442	X	X	PF05175.16	MTS	Methyltransferase small domain	K00564	rsmC; 16S rRNA (guanine1207-N2)-methyltransferase [EC:2.1.1.172]	cog.002216	arCOG00110	J	RsmC	16S RNA G1207 methylase RsmC
ORTHOMCL443	X	X	PF01191.21	RNA_pol_Rpb5_C	RNA polymerase Rpb5, C-terminal domain	K03053	rpoH; DNA-directed RNA polymerase subunit H [EC:2.7.7.6]	cog.000622	arCOG04258	K	RPB5	DNA-directed RNA polymerase
ORTHOMCL444	X	X	PF04563.17;PF04565.18;PF04566.15;PF04567.19;PF00562.30;PF04560.22	RNA_pol_Rpb2_1;RNA_pol_Rpb2_3;RNA_pol_Rpb2_4;RNA_pol_Rpb2_5;RNA_pol_Rpb2_6;RNA_pol_Rpb2_7	RNA polymerase beta subunit ; RNA polymerase Rpb2, domain 3 ; RNA polymerase Rpb2, domain 4 ; RNA polymerase Rpb2, domain 5 ; RNA polymerase Rpb2, domain 6 ; RNA polymerase Rpb2, domain 7	K13798	rpoB; DNA-directed RNA polymerase subunit B [EC:2.7.7.6]	cog.000877;cog.000914	arCOG01762;arCOG01762	K;K	RpoB/Rpo2;RpoB/Rpo2	DNA-directed RNA polymerase subunit B;DNA-directed RNA polymerase subunit B
ORTHOMCL445	X	X	PF00588.21	SpoU_methylase	SpoU rRNA Methylase family			cog.001334	arCOG01018	J	TrmJ	tRNA C32,U32 (ribose-2'-O)-methylase TrmJ or a related methyltransferase
ORTHOMCL446	X	X						cog.015230	-	S	-	Uncharacterized protein
ORTHOMCL447	X	X						cog.001552	-	S	-	Uncharacterized protein
ORTHOMCL448	X	X	PF02002.19	TFIIE_alpha	TFIIE alpha subunit	K03136	TFIIE1, GTF2E1, TFA1, tfe; transcription initiation factor TFIIE subunit alpha	cog.000684	arCOG04270	K	TFA1	Transcription initiation factor IIE
ORTHOMCL449	X	X	PF00160.23	Pro_isomerase	Cyclophilin type peptidyl-prolyl cis-trans isomerase/CLD	K03768	PPIB, ppiB; peptidyl-prolyl cis-trans isomerase B (cyclophilin B) [EC:5.2.1.8]	cog.001236	arCOG04767	O	PpiB	Peptidyl-prolyl cis-trans isomerase (rotamase) - cyclophilin family
ORTHOMCL450	X	X	PF09202.13;PF01163.24;PF00069.27	Rio2_N;RIO1;Pkinase	Rio2, N-terminal ; RIO1 family ; Protein kinase domain	K07179	RIOK2; RIO kinase 2 [EC:2.7.11.1]	cog.001570	arCOG01181	T	RIO2	RIO-like serine/threonine protein kinase fused to N-terminal HTH domain
ORTHOMCL451	X	X	PF13489.8;PF01209.20	Methyltransf_23;Ubie_methyltran	Methyltransferase domain ; ubiE/COQ5 methyltransferase family			cog.001789	arCOG03773	Q	-	SAM-dependent methyltransferase
ORTHOMCL452	X	X	PF01423.24	LSM	LSM domain	K04796	RUXX; small nuclear ribonucleoprotein	cog.000902	arCOG00998	K	LSM1	Small nuclear ribonucleoprotein (snRNP) homolog
ORTHOMCL453	X	X	PF12681.9	Glyoxalase_2	Glyoxalase-like domain			cog.002044	arCOG09236	R	-	VOC domain containing protein, putative dioxygenase
ORTHOMCL454	X	X	PF12840.9	HTH_20	Helix-turn-helix domain			cog.000571	arCOG01679	K	ArsR	Transcriptional regulator containing HTH domain, ArsR family
ORTHOMCL455	X	X						cog.003226	arCOG04451	V	VapB3	RHH/copG family antitoxin
ORTHOMCL456	X	X	PF02275.20	CBAH	Linear amide C-N hydrolases, choloylglycine hydrolase family			cog.000660	arCOG06935	R	-	Acyl-coenzyme A:6-aminopenicillanic acid acyl-transferase related enzyme
ORTHOMCL457	X	X	PF05175.16;PF13489.8	MTS;Methyltransf_23	Methyltransferase small domain ; Methyltransferase domain			cog.002439	arCOG03529	Q	-	SAM-dependent methyltransferase
ORTHOMCL458	X	X	PF01987.19	AIM24	Mitochondrial biogenesis AIM24			cog.004909	arCOG01907	S	AIM24	Uncharacterized protein, AIM24 family
ORTHOMCL459	X	X	PF00005.29	ABC_tran	ABC transporter	K01990	ABC-2.A; ABC-2 type transport system ATP-binding protein	cog.001773	arCOG00196	V	CcmA	ABC-type multidrug transport system, ATPase component
ORTHOMCL460	X	X	PF01061.26	ABC2_membrane	ABC-2 type transporter	K01992	ABC-2.P; ABC-2 type transport system permease protein	cog.000296	arCOG01467	V	-	ABC-type multidrug transport system, permease component
ORTHOMCL461	X	X	PF00107.28;PF08240.14	ADH_zinc_N;ADH_N	Zinc-binding dehydrogenase ; Alcohol dehydrogenase GroES-like domain			cog.000123	arCOG01458	C	Qor	NADPH:quinone reductase or related Zn-dependent oxidoreductase
ORTHOMCL462	X	X	PF01210.25;PF02317.19	NAD_Gly3P_dh_N;Octopine_DH	NAD-dependent glycerol-3-phosphate dehydrogenase N-terminus ; NAD/NADP octopine/nopaline dehydrogenase, alpha-helical domain	K04940	odh; opine dehydrogenase [EC:1.5.1.28]	cog.000743	arCOG04139	H	ApbA	Ketopantoate reductase
ORTHOMCL463	X	X						cog.001924;cog.002541	arCOG01710;-	I;H	Sbm;-	Methylmalonyl-CoA mutase, C-terminal domain/subunit (cobalamin-binding);Coenzyme B12-dependent glutamate mutase epsilon subunit-like family
ORTHOMCL464	X	X
ORTHOMCL465	X	X	PF02384.18;PF12950.9	N6_Mtase;TaqI_C	N-6 DNA Methylase ; TaqI-like C-terminal specificity domain			cog.001061;cog.009591	arCOG02632;arCOG02626	V;V	HsdM;HsdS	Type I restriction-modification system methyltransferase subunit;Restriction endonuclease S subunit, C-terminal specificity domain
ORTHOMCL466	X	X	PF01555.20	N6_N4_Mtase	DNA methylase	K07316	mod; adenine-specific DNA-methyltransferase [EC:2.1.1.72]	cog.000358	arCOG00108	L	Mod	Adenine specific DNA methylase Mod
ORTHOMCL467	-	X	PF13418.8;PF13415.8	Kelch_4;Kelch_3	Galactose oxidase, central domain ; Galactose oxidase, central domain			cog.001411;cog.006681	-;-	R;Q	-;NanM	KELCH repeats containing protein;N-acetylneuraminic acid mutarotase
ORTHOMCL468	X	X	PF02001.18	DUF134	Protein of unknown function DUF134	K06933	K06933; uncharacterized protein	cog.000461;cog.004840	arCOG02238;-	R;S	-;-	Predicted DNA-binding protein;Zn-ribbon domain
ORTHOMCL469	X	X	PF02579.19	Nitro_FeMo-Co	Dinitrogenase iron-molybdenum cofactor			cog.000421	arCOG02734	O	-	Predicted Fe-Mo cluster-binding protein, NifX family
ORTHOMCL470	X	X	PF02579.19	Nitro_FeMo-Co	Dinitrogenase iron-molybdenum cofactor			cog.000421	arCOG02734	O	-	Predicted Fe-Mo cluster-binding protein, NifX family
ORTHOMCL471	X	X	PF10609.11	ParA	NUBPL iron-transfer P-loop NTPase			cog.001324	arCOG04073	C	-	MinD superfamily P-loop ATPase containing an inserted ferredoxin domain
ORTHOMCL472	X	X	PF13614.8	AAA_31	AAA domain			cog.000945	arCOG04073	C	-	MinD superfamily P-loop ATPase containing an inserted ferredoxin domain
ORTHOMCL473	X	X	PF02579.19	Nitro_FeMo-Co	Dinitrogenase iron-molybdenum cofactor			cog.001136	arCOG02734	O	-	Predicted Fe-Mo cluster-binding protein, NifX family
ORTHOMCL474	X	X	PF00656.24;PF17957.3	Peptidase_C14;Big_7	Caspase domain ; Bacterial Ig domain			cog.000307;cog.002060;cog.000647	arCOG11399;-;-	V;S;S	-;-;-	Metacaspase family peptidase;Uncharacterized protein;Membrane domain of surface protein
ORTHOMCL475	X	X						cog.001435;cog.002304	arCOG00362;-	U;S	-;-	Rab-like GTPase;Zn-ribbon domain
ORTHOMCL476	X	X	PF01408.24;PF02894.19	GFO_IDH_MocA;GFO_IDH_MocA_C	Oxidoreductase family, NAD-binding Rossmann fold ; Oxidoreductase family, C-terminal alpha/beta domain			cog.000955;cog.006564;cog.007756	arCOG01622;-;arCOG01622	R;S;R	MviM;-;MviM	Predicted dehydrogenase;Uncharacterized protein;Predicted dehydrogenase
ORTHOMCL477	X	X	PF00240.25	ubiquitin	Ubiquitin family			cog.001349	arCOG00535	O	-	Ubiquitin-like protein
ORTHOMCL478	X	X	PF01163.24	RIO1	RIO1 family	K07178	RIOK1; RIO kinase 1 [EC:2.7.11.1]	cog.001573	arCOG01180	T	RIO1	Serine/threonine protein kinase involved in cell cycle control
ORTHOMCL479	X	X						cog.008196	-	S	-	Uncharacterized protein
ORTHOMCL480	X	X	PF02384.18;PF12950.9	N6_Mtase;TaqI_C	N-6 DNA Methylase ; TaqI-like C-terminal specificity domain			cog.002173;cog.005673	arCOG02632;arCOG02632	V;V	HsdM;HsdM	Type I restriction-modification system methyltransferase subunit;Type I restriction-modification system methyltransferase subunit, C-terminal specificity domain
ORTHOMCL481	X	X	PF02384.18;PF18135.3	N6_Mtase;Type_ISP_C	N-6 DNA Methylase ; Type ISP C-terminal specificity domain			cog.001061;cog.004636;cog.005614	arCOG02632;arCOG10082;arCOG10082	V;S;S	HsdM;-;-	Type I restriction-modification system methyltransferase subunit;Uncharacterized protein;Uncharacterized protein
ORTHOMCL482	X	X	PF12675.9	DUF3795	Protein of unknown function (DUF3795)			cog.000357	arCOG03572	S	-	Uncharacterized protein, DUF3795 family
ORTHOMCL483	X	X	PF12172.10;PF01796.19	DUF35_N;OB_aCoA_assoc	Rubredoxin-like zinc ribbon domain (DUF35_N) ; DUF35 OB-fold domain, acyl-CoA-associated	K07068	K07068; uncharacterized protein	cog.001477	arCOG01285	R	-	OB-fold domain and Zn-ribbon containing protein, possible acyl-CoA-binding protein
ORTHOMCL484	X	X	PF00108.25;PF02803.20	Thiolase_N;Thiolase_C	Thiolase, N-terminal domain ; Thiolase, C-terminal domain	K00626	ACAT, atoB; acetyl-CoA C-acetyltransferase [EC:2.3.1.9]	cog.001448	arCOG01278	I	PaaJ	Acetyl-CoA acetyltransferase
ORTHOMCL485	X	X	PF00561.22	Abhydrolase_1	alpha/beta hydrolase fold			cog.001522	arCOG01648	R	MhpC	Alpha/beta superfamily hydrolase
ORTHOMCL486	X	X	PF13248.8;PF13240.8	zf-ribbon_3;zinc_ribbon_2	zinc-ribbon domain ; zinc-ribbon domain			cog.000321;cog.011934	arCOG01917;-	S;S	-;-	Zn-ribbon domain containing protein;Uncharacterized membrane protein
ORTHOMCL487	X	X	PF01087.24;PF02744.19	GalP_UDP_transf;GalP_UDP_tr_C	Galactose-1-phosphate uridyl transferase, N-terminal domain ; Galactose-1-phosphate uridyl transferase, C-terminal domain	K00965	galT, GALT; UDPglucose--hexose-1-phosphate uridylyltransferase [EC:2.7.7.12]	cog.001263	arCOG00422	G	GalT	Galactose-1-phosphate uridylyltransferase
ORTHOMCL488	X	X						cog.011158	arCOG02603	U	TRAPPC1_Bet5	Longin domain
ORTHOMCL489	X	X	PF02730.17;PF01314.20	AFOR_N;AFOR_C	Aldehyde ferredoxin oxidoreductase, N-terminal domain ; Aldehyde ferredoxin oxidoreductase, domains 2 & 3	K03738	aor; aldehyde:ferredoxin oxidoreductase [EC:1.2.7.5]	cog.000972	arCOG00706	C	gor	Aldehyde:ferredoxin oxidoreductase
ORTHOMCL490	X	X	PF00465.21;PF13685.8	Fe-ADH;Fe-ADH_2	Iron-containing alcohol dehydrogenase ; Iron-containing alcohol dehydrogenase			cog.001045	arCOG00984	C	EutG	Alcohol dehydrogenase, class IV
ORTHOMCL491	X	X	PF02036.19	SCP2	SCP-2 sterol transfer family			cog.000313	arCOG01842	I	-	Sterol carrier protein
ORTHOMCL492	X	X	PF09989.11	DUF2229	CoA enzyme activase uncharacterised domain (DUF2229)			cog.003282	arCOG07679	O	-	HSP70-class ATPase fused to uncharacterized protein of COG3580 family
ORTHOMCL493	X	X						cog.002942	arCOG07679	O	-	HSP70-class ATPase
ORTHOMCL494	X	X	PF01869.22	BcrAD_BadFG	BadF/BadG/BcrA/BcrD ATPase family			cog.001557	arCOG07679	O	-	HSP70-class ATPase fused to uncharacterized protein of COG3580 family
ORTHOMCL495	X	X	PF00158.28	Sigma54_activat	Sigma-54 interaction domain	K03924	moxR; MoxR-like ATPase [EC:3.6.3.-]	cog.000114	arCOG00441	N	GvpN	MoxR-like ATPase
ORTHOMCL496	X	X	PF05762.16	VWA_CoxE	VWA domain containing CoxE-like protein			cog.001064;cog.001985	-;-	S;S	-;-	vWA domain;Uncharacterized domain
ORTHOMCL497	X	X	PF01864.19	CarS-like	CDP-archaeol synthase	K19664	carS; CDP-2,3-bis-(O-geranylgeranyl)-sn-glycerol synthase [EC:2.7.7.67]	cog.000655	arCOG04106	I	CdsA	CDP-diglyceride synthetase
ORTHOMCL498	X	X	PF03367.15	zf-ZPR1	ZPR1 zinc-finger domain	K06874	K06874; zinc finger protein	cog.001388	arCOG04265	K	ZPR1	C4-type Zn-finger protein
ORTHOMCL499	X	X	PF01558.20	POR	Pyruvate ferredoxin/flavodoxin oxidoreductase	K00172	porC, porG; pyruvate ferredoxin oxidoreductase gamma subunit [EC:1.2.7.1]	cog.000462	arCOG01603	C	PorG	Pyruvate:ferredoxin oxidoreductase or related 2-oxoacid:ferredoxin oxidoreductase, gamma subunit
ORTHOMCL500	X	X	PF14697.8;PF00037.29	Fer4_21;Fer4	4Fe-4S dicluster domain ; 4Fe-4S binding domain	K00171	porD; pyruvate ferredoxin oxidoreductase delta subunit [EC:1.2.7.1]	cog.000188	arCOG01605	C	PorD	Pyruvate:ferredoxin oxidoreductase or related 2-oxoacid:ferredoxin oxidoreductase, delta subunit
ORTHOMCL501	X	X	PF01855.21;PF02780.22;PF17147.6	POR_N;Transketolase_C;PFOR_II	Pyruvate flavodoxin/ferredoxin oxidoreductase, thiamine diP-bdg ; Transketolase, C-terminal domain ; Pyruvate:ferredoxin oxidoreductase core domain II	K00169	porA; pyruvate ferredoxin oxidoreductase alpha subunit [EC:1.2.7.1]	cog.000478	arCOG01608	C	PorA	Pyruvate:ferredoxin oxidoreductase or related 2-oxoacid:ferredoxin oxidoreductase, alpha subunit
ORTHOMCL502	X	X	PF02775.23	TPP_enzyme_C	Thiamine pyrophosphate enzyme, C-terminal TPP binding domain	K00170	porB; pyruvate ferredoxin oxidoreductase beta subunit [EC:1.2.7.1]	cog.000772	arCOG01601	C	PorB	Pyruvate:ferredoxin oxidoreductase or related 2-oxoacid:ferredoxin oxidoreductase, beta subunit
ORTHOMCL503	X	X	PF02926.19	THUMP	THUMP domain	K06963	TAN1, THUMPD1; tRNA acetyltransferase TAN1	cog.000831	arCOG00084	J	Tan1	tRNA(Ser,Leu) C12 N-acetylase TAN1, contains THUMP domain
ORTHOMCL504	X	X	PF00365.22	PFK	Phosphofructokinase	K21071	pfk, pfp; ATP-dependent phosphofructokinase / diphosphate-dependent phosphofructokinase [EC:2.7.1.11 2.7.1.90]	cog.001675	arCOG03641	G	PfkA	6-phosphofructokinase
ORTHOMCL505	X	X						cog.000059	-	S	-	Uncharacterized membrane protein
ORTHOMCL506	X	X						cog.002527	arCOG03949	S	-	Uncharacterized membrane protein
ORTHOMCL507	X	X	PF16177.7;PF00501.30;PF13193.8	ACAS_N;AMP-binding;AMP-binding_C	Acetyl-coenzyme A synthetase N-terminus ; AMP-binding enzyme ; AMP-binding enzyme C-terminal domain	K01908	ACSS3, prpE; propionyl-CoA synthetase [EC:6.2.1.17]	cog.000514	arCOG01529	I	Acs	Acyl-coenzyme A synthetase/AMP-(fatty) acid ligase
ORTHOMCL508	X	X						cog.000154;cog.008008	-;-	S;S	-;-	Uncharacterized protein;Uncharacterized membrane protein
ORTHOMCL509	X	X	PF14512.8;PF00881.26	TM1586_NiRdase;Nitroreductase	Putative TM nitroreductase ; Nitroreductase family			cog.000074	arCOG00288	C	NfnB	Nitroreductase
ORTHOMCL510	X	X	PF01571.23;PF08669.13	GCV_T;GCV_T_C	Aminomethyltransferase folate-binding domain ; Glycine cleavage T-protein C-terminal barrel domain	K00605	gcvT, AMT; aminomethyltransferase [EC:2.1.2.10]	cog.001037	arCOG00756	E	GcvT	Glycine cleavage system T protein (aminomethyltransferase)
ORTHOMCL511	X	X	PF01597.21	GCV_H	Glycine cleavage H-protein	K02437	gcvH, GCSH; glycine cleavage system H protein	cog.001096	arCOG01303	E	GcvH	Glycine cleavage system H protein (lipoate-binding domain)
ORTHOMCL512	X	X	PF02347.18	GDC-P	Glycine cleavage system P-protein	K00282	gcvPA; glycine dehydrogenase subunit 1 [EC:1.4.4.2]	cog.000706	arCOG00077	E	GcvP	Glycine cleavage system protein P (pyridoxal-binding), N-terminal domain
ORTHOMCL513	X	X	PF02347.18	GDC-P	Glycine cleavage system P-protein	K00283	gcvPB; glycine dehydrogenase subunit 2 [EC:1.4.4.2]	cog.000730	arCOG00076	E	GcvP	Glycine cleavage system protein P (pyridoxal-binding), C-terminal domain
ORTHOMCL514	X	X						cog.013285	-	S	-	Uncharacterized protein
ORTHOMCL515	X	X						cog.002018;cog.013512	arCOG02447;-	S;S	-;-	Uncharacterized protein;Uncharacterized protein
ORTHOMCL516	X	X	PF04055.23;PF02310.21	Radical_SAM;B12-binding	Radical SAM superfamily ; B12 binding domain			cog.001056;cog.006339	arCOG01356;-	C;S	-;-	Radical SAM superfamily enzyme;Uncharacterized protein
ORTHOMCL517	X	X	PF13840.8	ACT_7	ACT domain	K09707	K09707; uncharacterized protein	cog.003432	arCOG05233	S	-	Uncharacterized protein
ORTHOMCL518	X	X						cog.004073	arCOG10697	S	-	Uncharacterized protein
ORTHOMCL519	X	X	PF00155.23	Aminotran_1_2	Aminotransferase class I and II	K10907	K10907; aminotransferase [EC:2.6.1.-]	cog.000066	arCOG01130	E	-	Aspartate/tyrosine/aromatic aminotransferase
ORTHOMCL520	X	X	PF00227.28	Proteasome	Proteasome subunit	K03433	psmB, prcB; proteasome beta subunit [EC:3.4.25.1]	cog.001343	arCOG00970	O	PRE1	20S proteasome, beta subunit
ORTHOMCL521	X	X	PF14229.8	DUF4332	Domain of unknown function (DUF4332)			cog.001350	arCOG08019	S	-	Helix-hairpin-helix domain containing protein
ORTHOMCL522	X	X	PF02446.19	Glyco_hydro_77	4-alpha-glucanotransferase	K00705	malQ; 4-alpha-glucanotransferase [EC:2.4.1.25]	cog.005070	arCOG04681	G	MalQ	4-alpha-glucanotransferase
ORTHOMCL523	X	X						cog.003288	-	S	-	Uncharacterized protein
ORTHOMCL524	X	X	PF02463.21;PF13175.8;PF06470.15	SMC_N;AAA_15;SMC_hinge	RecF/RecN/SMC N terminal domain ; AAA ATPase domain ; SMC proteins Flexible Hinge Domain	K03529	smc; chromosome segregation protein	cog.000359	arCOG00368	L	SbcC	ATPase involved in DNA repair, SbcC
ORTHOMCL525	X	X						cog.003651;cog.003958	-;-	S;S	-;-	Uncharacterized protein;Uncharacterized protein
ORTHOMCL526	X	X						cog.003105	arCOG02613	L	ScpB	Chromatin segregation and condensation complex subunit ScpB
ORTHOMCL527	X	X				K09152	K09152; uncharacterized protein	cog.001174	arCOG02263	D	-	Predicted cell division protein, SepF homolog
ORTHOMCL528	X	X						cog.014416	-	S	-	Uncharacterized protein
ORTHOMCL529	X	X	PF00313.24	CSD	'Cold-shock' DNA-binding domain	K03704	cspA; cold shock protein	cog.000606	arCOG02983	K	CspC	Cold shock protein, CspA family
ORTHOMCL530	X	X	PF12146.10	Hydrolase_4	Serine aminopeptidase, S33			cog.001447	arCOG01651	R	-	Alpha/beta superfamily hydrolase
ORTHOMCL531	X	X	PF07669.13	Eco57I	Eco57I restriction-modification methylase			cog.001055	arCOG04814	V	-	Type II restriction enzyme, methylase subunit
ORTHOMCL532	X	X						cog.001154	-	S	-	Uncharacterized membrane protein
ORTHOMCL533	X	X	PF00382.21	TFIIB	Transcription factor TFIIB repeat	K03124	TFIIB, GTF2B, SUA7, tfb; transcription initiation factor TFIIB	cog.000040	arCOG01981	K	SUA7	Transcription initiation factor TFIIB
ORTHOMCL534	X	X	PF02127.17	Peptidase_M18	Aminopeptidase I zinc metalloprotease (M18)			cog.000380	arCOG01518	E	FrvX	Peptidase M42 family protein
ORTHOMCL535	X	X	PF01139.19	RtcB	tRNA-splicing ligase RtcB	K14415	RTCB, rtcB; tRNA-splicing ligase RtcB (3'-phosphate/5'-hydroxy nucleic acid ligase) [EC:6.5.1.8]	cog.000715	arCOG04246	J	RtcB	tRNA-splicing ligase RtcB
ORTHOMCL536	X	X						cog.015240	-	S	-	Uncharacterized protein
ORTHOMCL537	X	X	PF00925.22	GTP_cyclohydro2	GTP cyclohydrolase II	K14652	ribBA; 3,4-dihydroxy 2-butanone 4-phosphate synthase / GTP cyclohydrolase II [EC:4.1.99.12 3.5.4.25]	cog.002643	arCOG01321	H	RibA	GTP cyclohydrolase II
ORTHOMCL538	X	X	PF00324.23	AA_permease	Amino acid permease	K03294	TC.APA; basic amino acid/polyamine antiporter, APA family	cog.000059;cog.000338	-;arCOG00009	S;E	-;PotE	Uncharacterized membrane protein;Amino acid transporter
ORTHOMCL539	X	X
ORTHOMCL540	X	X	PF04266.16	ASCH	ASCH domain
ORTHOMCL541	X	X						cog.000409	arCOG01989	J	-	Zn-ribbon RNA-binding protein with a function in translation
ORTHOMCL542	X	X	PF00025.23	Arf	ADP-ribosylation factor family			cog.000312;cog.000675	arCOG01303;arCOG00362	E;U	GcvH;-	Glycine cleavage system H protein (lipoate-binding domain);Rab-like GTPase
ORTHOMCL543	X	X				K00820	glmS, GFPT; glutamine---fructose-6-phosphate transaminase (isomerizing) [EC:2.6.1.16]	cog.000132	arCOG00057	M	GlmS	Glucosamine 6-phosphate synthetase
ORTHOMCL544	X	X	PF01380.24	SIS	SIS domain	K00820	glmS, GFPT; glutamine---fructose-6-phosphate transaminase (isomerizing) [EC:2.6.1.16]	cog.000132	arCOG00057	M	GlmS	Glucosamine 6-phosphate synthetase
ORTHOMCL545	X	X						cog.000026	-	S	-	Uncharacterized protein
ORTHOMCL546	X	X	PF13191.8;PF09079.13	AAA_16;Cdc6_C	AAA ATPase domain ; CDC6, C terminal winged helix domain	K10725	cdc6A; archaeal cell division control protein 6	cog.000771	arCOG00467	L	CDC6	Cdc6-related protein, AAA superfamily ATPase
ORTHOMCL547	X	X						cog.002381	arCOG04418	R	-	Predicted HTH domain, homologous to N-terminal domain of RPA1 protein family
ORTHOMCL548	X	X	PF00149.30	Metallophos	Calcineurin-like phosphoesterase	K02323	polB; DNA polymerase II small subunit [EC:2.7.7.7]	cog.000784;cog.003464	arCOG04455;-	L;S	HYS2;-	Archaeal DNA polymerase II;Uncharacterized protein
ORTHOMCL549	X	X	PF03833.15	PolC_DP2	DNA polymerase II large subunit DP2	K02322	polC; DNA polymerase II large subunit [EC:2.7.7.7]	cog.000705	arCOG04447	L	-	Archaeal DNA polymerase II
ORTHOMCL550	X	X	PF01636.25	APH	Phosphotransferase enzyme family			cog.005778	arCOG05239	R	-	Predicted aminoglycoside phosphotransferase
ORTHOMCL551	X	X	PF00702.28	Hydrolase	haloacid dehalogenase-like hydrolase	K07025	K07025; putative hydrolase of the HAD superfamily	cog.000142	arCOG02293	R	-	HAD superfamily hydrolase
ORTHOMCL552	X	X						cog.000420	arCOG00047	J	Trm11	tRNA G10 N-methylase Trm11
ORTHOMCL553	X	X	PF00181.25;PF03947.20	Ribosomal_L2;Ribosomal_L2_C	Ribosomal Proteins L2, RNA binding domain ; Ribosomal Proteins L2, C-terminal domain	K02886	RP-L2, MRPL2, rplB; large subunit ribosomal protein L2	cog.001134	arCOG04067	J	RplB	Ribosomal protein L2
ORTHOMCL554	X	X	PF01941.21	AdoMet_Synthase	S-adenosylmethionine synthetase (AdoMet synthetase)	K00789	metK, MAT; S-adenosylmethionine synthetase [EC:2.5.1.6]	cog.001303	arCOG01678	H	MetK	Archaeal S-adenosylmethionine synthetase
ORTHOMCL555	X	X	PF01951.18	Archease	Archease protein family (MTH1598/TM1083)	K24956	ZBTB8OS; protein archease	cog.000717	arCOG04055	J	-	Archease
ORTHOMCL556	X	X						cog.002443	arCOG04883	S	-	Uncharacterized protein
ORTHOMCL557	X	X						cog.005057	-	U	-	Coiled-coil domain
ORTHOMCL558	X	X	PF09341.12	Pcc1	Transcription factor Pcc1	K09741	pcc1; KEOPS complex subunit Pcc1	cog.000854	arCOG04414	J	Pcc1	Subunit of KEOPS complex (Cgi121BUD32KAE1)
ORTHOMCL559	X	X	PF01780.21	Ribosomal_L37ae	Ribosomal L37ae protein family	K02921	RP-L37Ae, RPL37A; large subunit ribosomal protein L37Ae	cog.000963	arCOG04208	J	RPL43A	Ribosomal protein L37AE/L43A
ORTHOMCL560	X	X	PF01138.23;PF03725.17	RNase_PH;RNase_PH_C	3' exoribonuclease family, domain 1 ; 3' exoribonuclease family, domain 2	K12589	RRP42, EXOSC7; exosome complex component RRP42	cog.000869	arCOG01574	J	Rrp42	Exosome complex RNA-binding protein Rrp42, RNase PH superfamily
ORTHOMCL561	X	X	PF01138.23;PF03725.17	RNase_PH;RNase_PH_C	3' exoribonuclease family, domain 1 ; 3' exoribonuclease family, domain 2	K11600	RRP41, EXOSC4, SKI6; exosome complex component RRP41	cog.000880	arCOG01575	J	Rph/Rrp42	Ribonuclease PH
ORTHOMCL562	X	X	PF14382.8;PF15985.7	ECR1_N;KH_6	Exosome complex exonuclease RRP4 N-terminal region ; KH domain	K03679	RRP4, EXOSC2; exosome complex component RRP4	cog.000835	arCOG00678	J	Rrp4	Exosome complex RNA-binding protein Rrp4, contains S1 and KH domains
ORTHOMCL563	X	X	PF01172.20;PF09377.12	SBDS;SBDS_C	Shwachman-Bodian-Diamond syndrome (SBDS) protein ; SBDS protein C-terminal domain	K14574	SDO1, SBDS; ribosome maturation protein SDO1	cog.000841	arCOG04187	J	Sdo1	Ribosome maturation protein Sdo1
ORTHOMCL564	X	X	PF10584.11;PF00227.28	Proteasome_A_N;Proteasome	Proteasome subunit A N-terminal signature ; Proteasome subunit	K03432	psmA, prcA; proteasome alpha subunit [EC:3.4.25.1]	cog.000184	arCOG00971	O	PRE1	20S proteasome, alpha subunit
ORTHOMCL565	X	X	PF13237.8	Fer4_10	4Fe-4S dicluster domain			cog.000233	arCOG02449	C	NapF	Flavodoxin fused to ferredoxin domain
ORTHOMCL566	X	X	PF00561.22;PF05728.14	Abhydrolase_1;UPF0227	alpha/beta hydrolase fold ; Uncharacterised protein family (UPF0227)			cog.001433;cog.004381	arCOG01648;arCOG01650	R;I	MhpC;PldB	Alpha/beta superfamily hydrolase;Lysophospholipase, alpha-beta hydrolase superfamily
ORTHOMCL567	X	X	PF00583.27;PF18014.3	Acetyltransf_1;Acetyltransf_18	Acetyltransferase (GNAT) family ; Acetyltransferase (GNAT) domain			cog.001763	arCOG05161	K	WecD	Acetyltransferase (GNAT) family
ORTHOMCL568	X	X						cog.000262	arCOG02603	U	-	Profilin domain, Roadblock/LC7 superfamily
ORTHOMCL569	X	X	PF09883.11	DUF2110	Uncharacterized protein conserved in archaea (DUF2110)			cog.001344	arCOG04612	S	-	Uncharacterized protein
ORTHOMCL570	X	X						cog.001986	arCOG07201	S	-	Uncharacterized protein
ORTHOMCL571	X	X	PF16554.7;PF02310.21	OAM_dimer;B12-binding	Dimerisation domain of d-ornithine 4,5-aminomutase ; B12 binding domain	K18011	kamE; beta-lysine 5,6-aminomutase beta subunit [EC:5.4.3.3]	cog.001924;cog.005246	arCOG01710;arCOG02028	I;H	Sbm;MtbC1	Methylmalonyl-CoA mutase, C-terminal domain/subunit (cobalamin-binding);Methanogenic corrinoid protein MtbC1
ORTHOMCL572	X	X	PF09043.13	Lys-AminoMut_A	D-Lysine 5,6-aminomutase TIM-barrel domain of alpha subunit	K01844	kamD; beta-lysine 5,6-aminomutase alpha subunit [EC:5.4.3.3]	cog.005349	-	S	-	Uncharacterized protein
ORTHOMCL573	X	X	PF00488.23	MutS_V	MutS domain V	K07456	mutS2; DNA mismatch repair protein MutS2	cog.001129	arCOG02897	L	MutS	Mismatch repair ATPase (MutS family)
ORTHOMCL574	X	X						cog.005134	arCOG00532	H	MobB	Molybdopterin-guanine dinucleotide biosynthesis protein
ORTHOMCL575	X	X	PF04055.23;PF12544.10	Radical_SAM;LAM_C	Radical SAM superfamily ; Lysine-2,3-aminomutase	K01843	kamA; lysine 2,3-aminomutase [EC:5.4.3.2]	cog.002609	arCOG03246	E	KamA	Lysine-2,3-aminomutase
ORTHOMCL576	X	X				K18012	kdd; L-erythro-3,5-diaminohexanoate dehydrogenase [EC:1.4.1.11]	cog.000211	arCOG01459	E	Tdh	Threonine dehydrogenase or related Zn-dependent dehydrogenase
ORTHOMCL577	X	X	PF04055.23	Radical_SAM	Radical SAM superfamily	K06941	rlmN; 23S rRNA (adenine2503-C2)-methyltransferase [EC:2.1.1.192]	cog.000435	arCOG00952	O	PflA	Pyruvate-formate lyase-activating enzyme
ORTHOMCL578	X	X	PF03315.17	SDH_beta	Serine dehydratase beta chain	K01752	E4.3.1.17, sdaA, sdaB, tdcG; L-serine dehydratase [EC:4.3.1.17]	cog.002618	arCOG13501	E	-	Serine dehydratase beta chain
ORTHOMCL579	X	X	PF03313.17	SDH_alpha	Serine dehydratase alpha chain	K01752	E4.3.1.17, sdaA, sdaB, tdcG; L-serine dehydratase [EC:4.3.1.17]	cog.003151	arCOG05065	E	CdsB	L-cysteine desulfidase
ORTHOMCL580	X	X	PF05853.14	BKACE	beta-keto acid cleavage enzyme	K18013	kce; 3-keto-5-aminohexanoate cleavage enzyme [EC:2.3.1.247]	cog.001317	arCOG06125	S	-	Uncharacterized protein
ORTHOMCL581	X	X	PF03061.24	4HBT	Thioesterase superfamily	K18014	kal; 3-aminobutyryl-CoA ammonia-lyase [EC:4.3.1.14]	cog.001752	arCOG01137	I	FadM	Acyl-CoA thioesterase FadM
ORTHOMCL582	X	X	PF00583.27	Acetyltransf_1	Acetyltransferase (GNAT) family	K00657	speG, SAT; diamine N-acetyltransferase [EC:2.3.1.57]	cog.001059	arCOG00833	R	RimI	Acetyltransferase (GNAT) family
ORTHOMCL583	X	X	PF13167.8;PF16360.7;PF00009.29	GTP-bdg_N;GTP-bdg_M;GTP_EFTU	GTP-binding GTPase N-terminal ; GTP-binding GTPase Middle Region ; Elongation factor Tu GTP binding domain	K03665	hflX; GTPase	cog.001807	arCOG00353	J	HflX	50S ribosomal subunit-associated GTPase HflX
ORTHOMCL584	X	X	PF01381.24	HTH_3	Helix-turn-helix	K03627	MBF1; putative transcription factor	cog.000755	arCOG01863	J	MBF1	Ribosome-binding protein aMBF1, translation factor, contains Zn-ribbon and HTH domains
ORTHOMCL585	X	X	PF02597.22	ThiS	ThiS family			cog.001417	arCOG00535	H	ThiS	Sulfur transfer protein involved in thiamine biosynthesis
ORTHOMCL586	X	X						cog.000151	arCOG02603	U	TRAPPC1	Longin domain
ORTHOMCL587	X	X	PF00282.21	Pyridoxal_deC	Pyridoxal-dependent decarboxylase conserved domain	K18933	mfnA, adc; tyrosine decarboxylase / aspartate 1-decarboxylase [EC:4.1.1.25 4.1.1.11]	cog.000604	arCOG00027	E	MfnA	L-tyrosine decarboxylase, PLP-dependent protein
ORTHOMCL588	X	X	PF02548.17	Pantoate_transf	Ketopantoate hydroxymethyltransferase	K00606	panB; 3-methyl-2-oxobutanoate hydroxymethyltransferase [EC:2.1.2.11]	cog.001152	arCOG00584	H	PanB	Ketopantoate hydroxymethyltransferase
ORTHOMCL589	X	X	PF01904.20	DUF72	Protein of unknown function DUF72			cog.000353	arCOG04291	R	-	Sugar isomerase related protein
ORTHOMCL590	X	X	PF02558.18;PF08546.13	ApbA;ApbA_C	Ketopantoate reductase PanE/ApbA ; Ketopantoate reductase PanE/ApbA C terminal	K00077	panE, apbA; 2-dehydropantoate 2-reductase [EC:1.1.1.169]	cog.001157	arCOG04139	H	ApbA	Ketopantoate reductase
ORTHOMCL591	X	X						cog.004883	-	S	-	Zinc finger protein (C2CH type)
ORTHOMCL592	X	X						cog.003642	arCOG12783	S	-	Uncharacterized protein
ORTHOMCL593	X	X						cog.000262;cog.005416	arCOG02603;-	U;U	-;-	Profilin domain, Roadblock/LC7 superfamily;Profilin
ORTHOMCL594	X	X						cog.006527	-	U	-	Gelsolin domain
ORTHOMCL595	X	X	PF08271.14;PF00382.21	TF_Zn_Ribbon;TFIIB	TFIIB zinc-binding ; Transcription factor TFIIB repeat	K03124	TFIIB, GTF2B, SUA7, tfb; transcription initiation factor TFIIB	cog.000042	arCOG01981	K	SUA7	Transcription initiation factor TFIIB, Brf1 subunit/Transcription initiation factor TFIIB
ORTHOMCL596	X	X						cog.014211	-	S	-	Uncharacterized protein
ORTHOMCL597	X	X	PF01253.24	SUI1	Translation initiation factor SUI1	K03113	EIF1, SUI1; translation initiation factor 1	cog.001242	arCOG04223	J	SUI1	Translation initiation factor 1 (eIF-1/SUI1)
ORTHOMCL598	X	X	PF01966.24;PF19276.1	HD;HD_assoc_2	HD domain ; HD associated region	K06885	K06885; uncharacterized protein	cog.000335;cog.010662	arCOG04430;-	R;R	-;YdhJ	HD superfamily phosphohydrolase;HD superfamily phosphohydrolase
ORTHOMCL599	X	X	PF01472.22;PF01507.21;PF12838.9;PF13237.8	PUA;PAPS_reduct;Fer4_7;Fer4_10	PUA domain ; Phosphoadenosine phosphosulfate reductase family ; 4Fe-4S dicluster domain ; 4Fe-4S dicluster domain	K00390	cysH; phosphoadenosine phosphosulfate reductase [EC:1.8.4.8 1.8.4.10]	cog.001155;cog.001412;cog.001926	arCOG00073;arCOG01610;arCOG07113	E;C;R	CysH/DndC;NapF;-	PAPS reductase related enzyme fused to RNA-binding PUA domain and ferredoxin domain;Ferredoxin;TBP-like domain
ORTHOMCL600	X	X	PF00025.23	Arf	ADP-ribosylation factor family	K07930	RAB43; Ras-related protein Rab-43	cog.004057	arCOG00362	U	-	Rab-like GTPase
ORTHOMCL601	X	X						cog.003597	-	S	-	Uncharacterized protein
ORTHOMCL602	X	X	PF09889.11	DUF2116	Uncharacterized protein containing a Zn-ribbon (DUF2116)			cog.002255	arCOG04390	S	-	Uncharacterized protein containing a Zn-ribbon
ORTHOMCL603	X	X						cog.002420	arCOG01207	K	-	Predicted transcriptional regulator, MarR family
ORTHOMCL604	X	X	PF00696.30	AA_kinase	Amino acid kinase family	K09903	pyrH; uridylate kinase [EC:2.7.4.22]	cog.000873	arCOG00858	F	PyrH	Uridylate kinase
ORTHOMCL605	X	X	PF00288.28	GHMP_kinases_N	GHMP kinases N terminal domain	K06982	pok; pantoate kinase [EC:2.7.1.169]	cog.000725	arCOG04263	H	-	Pantoate kinase
ORTHOMCL606	X	X	PF18854.3;PF03465.17	baeRF_family10;eRF1_3	Bacterial archaeo-eukaryotic release factor family 10 ; eRF1 domain 3	K03265	ETF1, ERF1; peptide chain release factor subunit 1	cog.000935	arCOG01742	J	eRF1	Peptide chain release factor eRF1
ORTHOMCL607	X	X	PF02006.18	PPS_PS	Phosphopantothenate/pantothenate synthetase	K09722	K09722, pps; 4-phosphopantoate---beta-alanine ligase [EC:6.3.2.36]	cog.000920	arCOG04262	H	-	Phosphopantothenate synthetase
ORTHOMCL608	X	X	PF00583.27	Acetyltransf_1	Acetyltransferase (GNAT) family	K03789	rimI; [ribosomal protein S18]-alanine N-acetyltransferase [EC:2.3.1.266]	cog.000933	arCOG00833	R	RimI	Acetyltransferase (GNAT) family
ORTHOMCL609	-	X						cog.003477	-	S	-	Uncharacterized membrane protein
ORTHOMCL610	X	X	PF19807.1	DUF6290	Family of unknown function (DUF6290)			cog.000487	arCOG04629	V	-	Predicted antitoxins containing the HTH domain
ORTHOMCL611	X	X						cog.005038	arCOG00719	V	-	PIN domain containing protein
ORTHOMCL612	X	X	PF01177.24	Asp_Glu_race	Asp/Glu/Hydantoin racemase	K25316	racX, ygeA; amino-acid racemase [EC:5.1.1.10]	cog.002364	arCOG02005	M	RacX	Aspartate racemase
ORTHOMCL613	X	X	PF13302.9	Acetyltransf_3	Acetyltransferase (GNAT) domain			cog.001302	arCOG00842	J	RimL	Acetyltransferase, RimL family
ORTHOMCL614	X	X
ORTHOMCL615	X	X
ORTHOMCL616	X	X	PF02579.19	Nitro_FeMo-Co	Dinitrogenase iron-molybdenum cofactor
ORTHOMCL617	X	X						cog.006065	-	S	-	Zinc finger protein (C2CH type)
ORTHOMCL618	X	X	PF16450.7;PF00004.31;PF17862.3	Prot_ATP_ID_OB;AAA;AAA_lid_3	Proteasomal ATPase OB C-terminal domain ; ATPase family associated with various cellular activities (AAA) ; AAA+ lid domain	K03420	psmR; proteasome regulatory subunit	cog.000351	arCOG01306	O	RPT1	ATP-dependent 26S proteasome regulatory subunit
ORTHOMCL619	X	X	PF14810.8;PF01472.22	TGT_C2;PUA	Patch-forming domain C2 of tRNA-guanine transglycosylase ; PUA domain	K07398	K07398; conserved protein with predicted RNA binding PUA domain	cog.000874	arCOG00991	J	-	tRNA modification protein, contains pre-PUA and PUA domains
ORTHOMCL620	X	X	PF01849.20;PF19026.2	NAC;HYPK_UBA	NAC domain ; HYPK UBA domain	K03626	EGD2, NACA; nascent polypeptide-associated complex subunit alpha	cog.000934	arCOG04061	K	EGD2	Transcription factor homologous to NACalpha-BTF3
ORTHOMCL621	X	X				K06199	crcB, FEX; fluoride exporter
ORTHOMCL622	X	X
ORTHOMCL623	X	X	PF13248.8	zf-ribbon_3	zinc-ribbon domain			cog.000222;cog.003295	-;arCOG01917	S;S	-;-	Zn-ribbon domain;Zn-ribbon domain containing protein
ORTHOMCL624	X	X	PF00071.24;PF00025.23	Ras;Arf	Ras family ; ADP-ribosylation factor family			cog.001770;cog.001812;cog.006089	arCOG01917;arCOG00362;-	S;U;S	-;-;-	Zn-ribbon domain containing protein;Rab-like GTPase;Uncharacterized protein
ORTHOMCL625	X	X	PF03819.19	MazG	MazG nucleotide pyrophosphohydrolase domain			cog.000701	arCOG01084	R	MazG	Predicted pyrophosphatase
ORTHOMCL626	X	X						cog.000918	arCOG01120	S	-	SWIM zinc finger
ORTHOMCL627	X	X
ORTHOMCL628	X	X	PF13439.8;PF00534.22	Glyco_transf_4;Glycos_transf_1	Glycosyltransferase Family 4 ; Glycosyl transferases group 1			cog.000098;cog.003009	arCOG01411;arCOG05174	M;M	RfaG;RfaG	Glycosyltransferase;Glycosyltransferase
ORTHOMCL629	X	X	PF02784.18	Orn_Arg_deC_N	Pyridoxal-dependent decarboxylase, pyridoxal binding domain	K01586	lysA; diaminopimelate decarboxylase [EC:4.1.1.20]	cog.001173	arCOG02268	E	LysA	Diaminopimelate decarboxylase
ORTHOMCL630	X	X	PF00091.27;PF12327.10	Tubulin;FtsZ_C	Tubulin/FtsZ family, GTPase domain ; FtsZ family, C-terminal domain	K03531	ftsZ; cell division protein FtsZ	cog.000292	arCOG02201	D	FtsZ1_2	Cell division GTPase
ORTHOMCL631	X	X				K06961	KRR1; ribosomal RNA assembly protein	cog.000876	arCOG04150	J	Krr1	rRNA processing protein Krr1/Pno1
ORTHOMCL632	X	X	PF01163.24	RIO1	RIO1 family	K07178	RIOK1; RIO kinase 1 [EC:2.7.11.1]	cog.000862	arCOG01180	T	RIO1	Serine/threonine protein kinase involved in cell cycle control
ORTHOMCL633	X	X	PF04981.15	NMD3	NMD3 family	K07562	NMD3; 60S ribosomal export protein NMD3	cog.000768	arCOG04149	J	NMD3	NMD protein affecting ribosome stability and mRNA decay
ORTHOMCL634	X	X	PF04242.15	DUF424	Protein of unknown function (DUF424)	K09148	K09148; uncharacterized protein	cog.000776	arCOG04051	S	-	Uncharacterized protein, DUF424 family
ORTHOMCL635	X	X	PF01873.19	eIF-5_eIF-2B	Domain found in IF2B/IF5	K03238	EIF2S2; translation initiation factor 2 subunit 2	cog.000875	arCOG01640	J	GCD7	Translation initiation factor 2, beta subunit (eIF-2beta)/eIF-5 N-terminal domain
ORTHOMCL636	X	X	PF01336.27	tRNA_anti-codon	OB-fold nucleic acid binding domain			cog.002050	-	L	-	Protein containing OB-fold-like and wHTH domains, putative ortholog Replication protein A 32
ORTHOMCL637	X	X	PF02163.24	Peptidase_M50	Peptidase family M50			cog.001003;cog.003591;cog.013019	arCOG04064;-;arCOG04064	O;X;O	RseP;-;RseP	Membrane-associated protease RseP;Membrane peptidase;Membrane-associated protease RseP homolog
ORTHOMCL638	X	X	PF01171.22	ATP_bind_3	PP-loop family			cog.000634	arCOG00042	J	TilS	tRNA(Ile)-lysidine synthase TilS/MesJ
ORTHOMCL639	X	X						cog.003480;cog.006767	-;-	O;O	-;-	RING finger domain;N-terminal region typically fused to RING finger domain
ORTHOMCL640	X	X	PF01336.27;PF08646.12	tRNA_anti-codon;Rep_fac-A_C	OB-fold nucleic acid binding domain ; Replication factor-A C terminal domain			cog.000843;cog.001382;cog.002512	arCOG01510;arCOG04418;arCOG01510	L;R;L	RPA1;-;RPA1	Single-stranded DNA-binding replication protein A (RPA), large (70 kD) subunit or related ssDNA-binding protein;Predicted HTH domain, homologous to N-terminal domain of RPA1 protein family;Single-stranded DNA-binding replication protein A (RPA), large (70 kD) subunit or related ssDNA-binding protein
ORTHOMCL641	X	X	PF00294.26	PfkB	pfkB family carbohydrate kinase	K00852	rbsK, RBKS; ribokinase [EC:2.7.1.15]	cog.000069	arCOG00014	G	RbsK	Sugar kinase, ribokinase family
ORTHOMCL642	X	X	PF01135.21	PCMT	Protein-L-isoaspartate(D-aspartate) O-methyltransferase (PCMT)	K00573	E2.1.1.77, pcm; protein-L-isoaspartate(D-aspartate) O-methyltransferase [EC:2.1.1.77]	cog.000636	arCOG00976	O	Pcm	Protein-L-isoaspartate carboxylmethyltransferase
ORTHOMCL643	X	X	PF02568.16	ThiI	Thiamine biosynthesis protein (ThiI)	K03151	thiI; tRNA uracil 4-sulfurtransferase [EC:2.8.1.4]	cog.000438	arCOG00038	J	ThiI	tRNA S(4)U 4-thiouridine synthase
ORTHOMCL644	X	X	PF09754.11	PAC2	PAC2 family	K07159	K07159; uncharacterized protein	cog.000415	arCOG00348	O	PbaB	20S proteasome assembly factor, ATP-grasp superfamily enzyme
ORTHOMCL645	X	X						cog.003626	-	U	-	Two roadblock/LC7 domains
ORTHOMCL646	X	X	PF04034.15	Ribo_biogen_C	Ribosome biogenesis protein, C-terminal	K09140	TSR3; pre-rRNA-processing protein TSR3	cog.000827	arCOG04733	J	Tsr3	Ribosome biogenesis protein Tsr3, contains Fer4-like metal-binding domain ortholog of eukaryotic RNase L inhibitor RLI N-terminal domain
ORTHOMCL647	X	X	PF00118.26	Cpn60_TCP1	TCP-1/cpn60 chaperonin family	K22447	cct, ths; archaeal chaperonin	cog.000354	arCOG01257	O	GroEL	Chaperonin GroEL, HSP60 family
ORTHOMCL648	X	X	PF01935.19	DUF87	Helicase HerA, central domain			cog.000044;cog.006472	arCOG00280;-	L;U	-;-	HerA helicase;NPRL2-like longin domain
ORTHOMCL649	X	X	PF01926.25;PF08438.12;PF02824.23	MMR_HSR1;MMR_HSR1_C;TGS	50S ribosome-binding GTPase ; GTPase of unknown function C-terminal ; TGS domain	K06942	ychF; ribosome-binding ATPase	cog.001022	arCOG00357	J	GTP1	Ribosome-binding ATPase YchF, GTP1/OBG family
ORTHOMCL650	X	X						cog.001083;cog.001200	arCOG02603;arCOG02603	U;U	-;-	Roadblock/LC7 domain;Roadblock/LC7 domain
ORTHOMCL651	X	X						cog.001271	-	U	-	DENN domain containing protein
ORTHOMCL652	X	X	PF00025.23	Arf	ADP-ribosylation factor family	K24105	mglA; mutual gliding-motility protein MglA	cog.000372	arCOG00362	U	-	Ras family GTPase
ORTHOMCL653	X	X				K03124	TFIIB, GTF2B, SUA7, tfb; transcription initiation factor TFIIB	cog.000543	arCOG01981	K	SUA7	Transcription initiation factor TFIIB, Brf1 subunit/Transcription initiation factor TFIIB
ORTHOMCL654	X	X	PF00919.22;PF04055.23	UPF0004;Radical_SAM	Uncharacterized protein family UPF0004 ; Radical SAM superfamily	K15865	CDKAL1; threonylcarbamoyladenosine tRNA methylthiotransferase CDKAL1 [EC:2.8.4.5]	cog.000991	arCOG01358	J	MiaB	2-methylthioadenine synthetase
ORTHOMCL655	X	X	PF00833.20	Ribosomal_S17e	Ribosomal S17	K02962	RP-S17e, RPS17; small subunit ribosomal protein S17e	cog.001025	arCOG01885	J	RPS17A	Ribosomal protein S17E
ORTHOMCL656	X	X	PF05621.13;PF09079.13	TniB;Cdc6_C	Bacterial TniB protein ; CDC6, C terminal winged helix domain	K10725	cdc6A; archaeal cell division control protein 6	cog.000439	arCOG00467	L	CDC6	Cdc6-related protein, AAA superfamily ATPase
ORTHOMCL657	X	X						cog.000631	arCOG04056	K	ArsR	Transcriptional regulator containing HTH domain
ORTHOMCL658	X	X	PF00437.22	T2SSE	Type II/IV secretion system protein	K07332	flaI; archaeal flagellar protein FlaI	cog.000378	arCOG01817	N	FlaI	ATPase involved in archaellum/pili biosynthesis
ORTHOMCL659	X	X						cog.004693	arCOG01814	N	TadC	Pilus assembly protein TadC
ORTHOMCL660	X	X	PF00276.22	Ribosomal_L23	Ribosomal protein L23			cog.001041	arCOG04072	J	RplW	Ribosomal protein L23
ORTHOMCL661	X	X	PF00573.24	Ribosomal_L4	Ribosomal protein L4/L1 family	K02930	RP-L4e, RPL4; large subunit ribosomal protein L4e	cog.000988	arCOG04071	J	RplD	Ribosomal protein L4
ORTHOMCL662	X	X	PF00297.24	Ribosomal_L3	Ribosomal protein L3	K02906	RP-L3, MRPL3, rplC; large subunit ribosomal protein L3	cog.000956	arCOG04070	J	RplC	Ribosomal protein L3
ORTHOMCL663	X	X	PF00005.29	ABC_tran	ABC transporter	K06174	ABCE1, Rli1; ATP-binding cassette, sub-family E, member 1	cog.000576	arCOG00187	J	Rli1	Translation initiation factor RLI1, contains Fe-S and AAA+ ATPase domains
ORTHOMCL664	X	X	PF01921.20;PF19269.1	tRNA-synt_1f;Anticodon_2	tRNA synthetases class I (K) ; Anticodon binding domain	K04566	lysK; lysyl-tRNA synthetase, class I [EC:6.1.1.6]	cog.001132	arCOG00485	J	LysS	Lysyl-tRNA synthetase, class I
ORTHOMCL665	X	X	PF00082.24	Peptidase_S8	Subtilase family			cog.001358;cog.005541;cog.011786	arCOG00702;-;arCOG01312	R;S;S	-;-;-	Predicted multidomain toxin, contains peptidase S8 domain, delivery module and Rnase A domain;Uncharacterized protein;Uncharacterized secreted protein
ORTHOMCL666	X	X						cog.003273	-	S	-	Uncharacterized protein
ORTHOMCL667	X	X	PF03692.17	CxxCxxCC	Putative zinc- or iron-chelating domain	K06940	K06940; uncharacterized protein	cog.001145	arCOG02579	R	-	Fe-S-cluster containining protein
ORTHOMCL668	X	X						cog.002661	arCOG01186	J	Bud32	tRNA A-37 threonylcarbamoyl transferase component Bud32
ORTHOMCL669	X	X	PF01948.20;PF02748.17	PyrI;PyrI_C	Aspartate carbamoyltransferase regulatory chain, allosteric domain ; Aspartate carbamoyltransferase regulatory chain, metal binding domain	K00610	pyrI; aspartate carbamoyltransferase regulatory subunit	cog.001123	arCOG04229	F	PyrI	Aspartate carbamoyltransferase
ORTHOMCL670	X	X	PF08309.13	LVIVD	LVIVD repeat			cog.000035;cog.002988	arCOG02565;-	R;S	-;-	WD40 repeats containing domain;Uncharacterized membrane protein, possible homolog of Rab5ip
ORTHOMCL671	X	X	PF05833.13;PF05670.15	NFACT_N;NFACT-R_1	NFACT N-terminal and middle domains ; NFACT protein RNA binding domain			cog.000954	arCOG01695	J	-	Predicted component of the ribosome quality control (RQC) complex
ORTHOMCL672	X	X	PF01402.23	RHH_1	Ribbon-helix-helix protein, copG family			cog.001861	arCOG01009	K	-	Transcriptional regulator, contains N-terminal RHH domain
ORTHOMCL673	X	X	PF01402.23	RHH_1	Ribbon-helix-helix protein, copG family			cog.000178	arCOG01009	K	-	Transcriptional regulator, contains N-terminal RHH domain
ORTHOMCL674	X	X						cog.014196	-	S	-	Uncharacterized protein
ORTHOMCL675	X	X	PF09868.11	DUF2095	Uncharacterized protein conserved in archaea (DUF2095)			cog.000871	arCOG05763	S	-	Uncharacterized protein
ORTHOMCL676	X	X	PF02511.17	Thy1	Thymidylate synthase complementing protein	K03465	thyX, thy1; thymidylate synthase (FAD) [EC:2.1.1.148]	cog.002401	arCOG01883	F	THY1	Thymidylate synthase
ORTHOMCL677	X	X	PF01784.20	NIF3	NIF3 (NGG1p interacting factor 3)			cog.001122	arCOG04454	H	NIF3	Putative GTP cyclohydrolase 1 type 2
ORTHOMCL678	X	X	PF11969.10	DcpS_C	Scavenger mRNA decapping enzyme C-term binding	K02503	HINT1, hinT, hit; histidine triad (HIT) family protein	cog.001023	arCOG00419	F	Hit	HIT family hydrolase
ORTHOMCL679	X	X	PF03104.21;PF00136.23	DNA_pol_B_exo1;DNA_pol_B	DNA polymerase family B, exonuclease domain ; DNA polymerase family B	K02319	pol; DNA polymerase, archaea type [EC:2.7.7.7]	cog.001207;cog.001443	arCOG00329;arCOG00328	L;L	PolB2;PolB3	DNA polymerase PolB2, inactivated;DNA polymerase PolB3
ORTHOMCL680	X	X	PF08423.13	Rad51	Rad51			cog.001179	arCOG00415	L	RadA	RecA/RadA recombinase, contains N-terminal HHH domain
ORTHOMCL681	X	X	PF01202.24	SKI	Shikimate kinase			cog.000101	-	S	-	Zn-ribbon domain
ORTHOMCL682	X	X	PF03259.19	Robl_LC7	Roadblock/LC7 domain	K07131	K07131; uncharacterized protein	cog.001704	arCOG02603	U	-	Roadblock/LC7 domain
ORTHOMCL683	X	X	PF00009.29;PF03144.27	GTP_EFTU;GTP_EFTU_D2	Elongation factor Tu GTP binding domain ; Elongation factor Tu domain 2	K03833	selB, EEFSEC; selenocysteine-specific elongation factor	cog.001794;cog.001804	arCOG01564;arCOG04304	J;J	SelB;-	Selenocysteine-specific translation elongation factor or SelB-II domain;Ribosomal protein L35AE/L33A
ORTHOMCL684	X	X						cog.014206	-	S	-	Zn-ribbon domain fused to coiled-coil domain
ORTHOMCL685	X	X						cog.001718	arCOG05330	S	-	Uncharacterized protein
ORTHOMCL686	X	X	PF16661.7;PF10996.10;PF07521.14;PF00753.29	Lactamase_B_6;Beta-Casp;RMMBL;Lactamase_B	Metallo-beta-lactamase superfamily domain ; Beta-Casp domain ; Zn-dependent metallo-hydrolase RNA specificity domain ; Metallo-beta-lactamase superfamily	K07577	K07577; putative mRNA 3-end processing factor	cog.000198	arCOG00541	J	YSH1	5'-3' Exoribonuclease of the beta-lactamase fold involved in RNA processing
ORTHOMCL687	X	X	PF01048.22	PNP_UDP_1	Phosphorylase superfamily	K00772	mtaP, MTAP; 5'-methylthioadenosine phosphorylase [EC:2.4.2.28]	cog.000689	arCOG01327	F	Pnp	Purine nucleoside phosphorylase
ORTHOMCL688	X	X	PF00484.21	Pro_CA	Carbonic anhydrase	K01673	cynT, can; carbonic anhydrase [EC:4.2.1.1]	cog.002883	arCOG02860	P	CynT	Carbonic anhydrase
ORTHOMCL689	X	X	PF13531.8	SBP_bac_11	Bacterial extracellular solute-binding protein	K07114	yfbK; Ca-activated chloride channel homolog	cog.004182	arCOG00219	P	ModA	ABC-type molybdate transport system, periplasmic component
ORTHOMCL690	X	X	PF00528.24	BPD_transp_1	Binding-protein-dependent transport system inner membrane component	K02011	afuB, fbpB; iron(III) transport system permease protein	cog.000416	arCOG00163	P	ThiP	ABC-type Fe3+ transport system, permease component
ORTHOMCL691	X	X	PF00005.29	ABC_tran	ABC transporter	K02010	afuC, fbpC; iron(III) transport system ATP-binding protein [EC:7.2.2.7]	cog.000167;cog.006085	arCOG00177;arCOG00228	E;H	PotA;MopI	ABC-type spermidine/putrescine transport system, ATPase component;Molybdopterin-binding protein
ORTHOMCL692	X	X	PF00005.29	ABC_tran	ABC transporter	K02010	afuC, fbpC; iron(III) transport system ATP-binding protein [EC:7.2.2.7]	cog.000167	arCOG00177	E	PotA	ABC-type spermidine/putrescine transport system, ATPase component
ORTHOMCL693	X	X	PF01865.18	PhoU_div	Protein of unknown function DUF47	K07220	K07220; uncharacterized protein	cog.000137	arCOG02640	P	-	YkaA-like protein involved in regulation of phosphate transport, PhoU/UPF0111/DUF47 family
ORTHOMCL694	X	X	PF00174.21;PF03404.18;PF13301.8	Oxidored_molyb;Mo-co_dimer;DUF4079	Oxidoreductase molybdopterin binding domain ; Mo-co oxidoreductase dimerisation domain ; Protein of unknown function (DUF4079)			cog.001092;cog.005621;cog.006773	arCOG00266;-;-	C;C;R	YedY;-;-	Periplasmic DMSO/TMAO reductase YedYZ, molybdopterin-dependent catalytic subunit;Subgroup of sulfite oxidase (SO) family molybdopterin binding domains that contains conserved dimerization domain;TPR repeats containing protein
ORTHOMCL695	X	X						cog.002712	arCOG00352	R	Nog1	GTP-binding protein, GTP1/Obg family
ORTHOMCL696	X	X	PF01963.19	TraB_PrgY_gumN	TraB/PrgY/gumN family			cog.002187	arCOG02142	S	-	Pheromone shutdown protein TraB, contains GTxH motif
ORTHOMCL697	X	X						cog.003451	-	S	-	Uncharacterized protein
ORTHOMCL698	X	X	PF03577.17	Peptidase_C69	Peptidase family C69	K14358	SCRN; secernin	cog.002069	arCOG03602	E	PepD	Dipeptidase family C69
ORTHOMCL699	X	X						cog.000005;cog.003302	arCOG03038;arCOG01917	R;S	-;-	TPR repeats containing protein;TPR repeats containing protein, fused to putative immunity protein, associated with polymorphic toxin loci
ORTHOMCL700	X	X						cog.001908	-	S	-	Uncharacterized membrane protein
ORTHOMCL701	X	X	PF13238.8	AAA_18	AAA domain	K18532	AK6, FAP7; adenylate kinase [EC:2.7.4.3]	cog.000855	arCOG01038	F	Fap7	Broad-specificity NMP kinase
ORTHOMCL702	X	X	PF00132.26	Hexapep	Bacterial transferase hexapeptide (six repeats)	K02617	paaY; phenylacetic acid degradation protein	cog.000194	arCOG01849	R	PaaY	Isoleucine patch superfamily protein
ORTHOMCL703	X	X	PF13768.8	VWA_3	von Willebrand factor type A domain	K07114	yfbK; Ca-activated chloride channel homolog	cog.001143	-	U	-	Sec24 homolog, contains vWA domain
ORTHOMCL704	X	X	PF00498.28	FHA	FHA domain			cog.000058;cog.007677;cog.008720	-;-;arCOG01694	S;U;T	-;-;-	Zn-ribbon domain;Low complexity region often fused to Microtubule Interacting and Trafficking (MIT) molecule domain;FHA domain and HTH domain
ORTHOMCL705	X	X						cog.002969	-	S	-	Double zinc ribbon
ORTHOMCL706	X	X						cog.001165	-	S	-	Zn-ribbon domain
ORTHOMCL707	X	X
ORTHOMCL708	X	X	PF00069.27	Pkinase	Protein kinase domain	K12132	prkC, stkP; eukaryotic-like serine/threonine-protein kinase [EC:2.7.11.1]	cog.002581	arCOG03682	T	-	Serine/threonine-protein kinase
ORTHOMCL709	X	X	PF13672.8	PP2C_2	Protein phosphatase 2C	K20074	prpC, phpP; PPM family protein phosphatase [EC:3.1.3.16]	cog.011026	arCOG05302	T	PTC1	Serine/threonine protein phosphatase
ORTHOMCL710	X	X	PF00149.30	Metallophos	Calcineurin-like phosphoesterase	K06269	PPP1C; serine/threonine-protein phosphatase PP1 catalytic subunit [EC:3.1.3.16]	cog.001090	arCOG01143	T	ApaH	Serine/threonine protein phosphatase PP2A family
ORTHOMCL711	X	X	PF00149.30	Metallophos	Calcineurin-like phosphoesterase			cog.001090	arCOG01143	T	ApaH	Serine/threonine protein phosphatase PP2A family
ORTHOMCL712	X	X	PF01702.20	TGT	Queuine tRNA-ribosyltransferase	K18779	tgtA; 7-cyano-7-deazaguanine tRNA-ribosyltransferase [EC:2.4.2.48]	cog.000640	arCOG00989	J	Tgt	Queuine/archaeosine tRNA-ribosyltransferase
ORTHOMCL713	X	X	PF04027.15	DUF371	Domain of unknown function (DUF371)	K09738	K09738; uncharacterized protein	cog.001294	arCOG04171	S	-	Uncharacterized protein
ORTHOMCL714	X	X	PF18093.3;PF02475.18	Trm5_N;Met_10	tRNA methyltransferase 5 N-terminal domain ; Met-10+ like-protein	K15429	TRM5, TRMT5; tRNA (guanine37-N1)-methyltransferase [EC:2.1.1.228]	cog.000607;cog.008891	arCOG00033;arCOG00033	J;J	Trm5;Trm5	Wybutosine (yW) biosynthesis enzyme Trm5, tRNA (guanine) methyltransferase;Wybutosine (yW) biosynthesis enzyme Trm5
ORTHOMCL715	X	X						cog.007075	-	S	-	Uncharacterized coiled-coil protein
ORTHOMCL716	X	X						cog.001340;cog.007075	-;-	S;S	-;-	Coiled-coil domain;Uncharacterized coiled-coil protein
ORTHOMCL717	X	X	PF03259.19	Robl_LC7	Roadblock/LC7 domain			cog.000465	arCOG02603	U	-	Roadblock/LC7 domain
ORTHOMCL718	X	X						cog.003628	-	S	-	Uncharacterized protein
ORTHOMCL719	X	X	PF00132.26	Hexapep	Bacterial transferase hexapeptide (six repeats)			cog.001784	arCOG01849	R	PaaY	Isoleucine patch superfamily protein
ORTHOMCL720	X	X	PF08271.14;PF00382.21	TF_Zn_Ribbon;TFIIB	TFIIB zinc-binding ; Transcription factor TFIIB repeat	K03124	TFIIB, GTF2B, SUA7, tfb; transcription initiation factor TFIIB	cog.000040	arCOG01981	K	SUA7	Transcription initiation factor TFIIB
ORTHOMCL721	X	X	PF00025.23;PF09439.12	Arf;SRPRB	ADP-ribosylation factor family ; Signal recognition particle receptor beta subunit	K16185	RRAGA_B; Ras-related GTP-binding protein A/B	cog.000120;cog.010389	arCOG00362;-	U;U	-;-	Gtr1/RagA family GTPase;Longin domain
ORTHOMCL722	X	X	PF13616.8	Rotamase_3	PPIC-type PPIASE domain	K03769	ppiC; peptidyl-prolyl cis-trans isomerase C [EC:5.2.1.8]	cog.001212	arCOG07441	O	SurA	Parvulin-like peptidyl-prolyl isomerase
ORTHOMCL723	X	X	PF00702.28	Hydrolase	haloacid dehalogenase-like hydrolase	K07025	K07025; putative hydrolase of the HAD superfamily	cog.000294;cog.002822	arCOG02291;arCOG02293	R;R	-;-	HAD superfamily hydrolase;HAD superfamily hydrolase
ORTHOMCL724	X	X						cog.000164;cog.010269	-;-	K;S	-;-	HTH domain;Uncharacterized protein
ORTHOMCL725	X	X	PF01658.19	Inos-1-P_synth	Myo-inositol-1-phosphate synthase	K01858	INO1, ISYNA1; myo-inositol-1-phosphate synthase [EC:5.5.1.4]	cog.000258	arCOG04213	I	INO1	Myo-inositol-1-phosphate synthase
ORTHOMCL726	X	X
ORTHOMCL727	X	X						cog.002906	arCOG01055	K	-	Transcriptional regulator, contains HTH domain
ORTHOMCL728	X	X						cog.003534	arCOG00811	R	-	ACT domain-containing protein
ORTHOMCL729	X	X	PF01900.21	RNase_P_Rpp14	Rpp14/Pop5 family	K03537	POP5; ribonuclease P/MRP protein subunit POP5 [EC:3.1.26.5]	cog.000767	arCOG01365	J	POP5	RNase P/RNase MRP subunit POP5
ORTHOMCL730	X	X	PF01876.18	RNase_P_p30	RNase P subunit p30	K03539	RPP1, RPP30; ribonuclease P/MRP protein subunit RPP1 [EC:3.1.26.5]	cog.000758	arCOG00307	J	RPP1	RNase P/RNase MRP subunit p30
ORTHOMCL731	X	X	PF01877.19	RNA_binding	RNA binding	K07581	K07581; RNA-binding protein	cog.001611	arCOG01042	J	-	Exosome subunit, RNA binding protein with dsRBD fold
ORTHOMCL732	X	X	PF00827.19	Ribosomal_L15e	Ribosomal L15	K02877	RP-L15e, RPL15; large subunit ribosomal protein L15e	cog.000819	arCOG04209	J	RPL15A	Ribosomal protein L15E
ORTHOMCL733	X	X	PF00025.23	Arf	ADP-ribosylation factor family	K24105	mglA; mutual gliding-motility protein MglA	cog.000126	arCOG00362	U	-	Ras family GTPase
ORTHOMCL734	X	X	PF13452.8;PF01575.21	MaoC_dehydrat_N;MaoC_dehydratas	N-terminal half of MaoC dehydratase ; MaoC like domain	K17865	croR; 3-hydroxybutyryl-CoA dehydratase [EC:4.2.1.55]	cog.001235	arCOG00778	I	MaoC	Acyl dehydratase
ORTHOMCL735	X	X	PF02403.24;PF00587.27	Seryl_tRNA_N;tRNA-synt_2b	Seryl-tRNA synthetase N-terminal domain ; tRNA synthetase class II core domain (G, H, P, S and T)	K01875	SARS, serS; seryl-tRNA synthetase [EC:6.1.1.11]	cog.000964	arCOG00403	J	SerS	Seryl-tRNA synthetase
ORTHOMCL736	X	X	PF04055.23	Radical_SAM	Radical SAM superfamily			cog.002010;cog.002071	arCOG01358;arCOG01356	J;C	MiaB;-	2-methylthioadenine synthetase;Radical SAM superfamily enzyme
ORTHOMCL737	X	X				K18678	VTE5; phytol kinase [EC:2.7.1.182]	cog.001678	arCOG01880	I	SEC59	Dolichol kinase
ORTHOMCL738	X	X	PF01040.20	UbiA	UbiA prenyltransferase family	K17105	E2.5.1.42; geranylgeranylglycerol-phosphate geranylgeranyltransferase [EC:2.5.1.42]	cog.000801	arCOG00476	H	UbiA	4-hydroxybenzoate polyprenyltransferase or related prenyltransferase
ORTHOMCL739	X	X	PF03692.17	CxxCxxCC	Putative zinc- or iron-chelating domain			cog.001364;cog.008102	arCOG02579;-	R;S	-;-	Fe-S-cluster containining protein;Uncharacterized protein
ORTHOMCL740	X	X	PF01300.20;PF03481.15	Sua5_yciO_yrdC;SUA5	Telomere recombination ; Putative GTP-binding controlling metal-binding	K07566	tsaC, rimN, SUA5; L-threonylcarbamoyladenylate synthase [EC:2.7.7.87]	cog.001029	arCOG01952	J	SUA5	tRNA A37 threonylcarbamoyladenosine synthetase subunit TsaC/SUA5/YrdC
ORTHOMCL741	X	X	PF01978.21	TrmB	Sugar-specific transcriptional regulator TrmB			cog.000549	arCOG01683	K	ArsR	Transcriptional regulator containing HTH domain, ArsR family
ORTHOMCL742	X	X	PF07690.18;PF12832.9	MFS_1;MFS_1_like	Major Facilitator Superfamily ; MFS_1 like family			cog.000085	arCOG00143	G	-	MFS family permease
ORTHOMCL743	X	X						cog.005148	-	S	-	Uncharacterized coiled-coil protein
ORTHOMCL744	X	X						cog.004432	-	S	-	Uncharacterized coiled-coil protein
ORTHOMCL745	X	X						cog.001691	arCOG00786	V	Cas4	CRISPR-associated protein Cas4, RecB family exonuclease
ORTHOMCL746	X	X						cog.001691	arCOG00786	V	Cas4	CRISPR-associated protein Cas4, RecB family exonuclease
ORTHOMCL747	X	X				K00170	porB; pyruvate ferredoxin oxidoreductase beta subunit [EC:1.2.7.1]	cog.000483	arCOG01601	C	PorB	Pyruvate:ferredoxin oxidoreductase or related 2-oxoacid:ferredoxin oxidoreductase, beta subunit
ORTHOMCL748	X	X	PF01855.21;PF17147.6	POR_N;PFOR_II	Pyruvate flavodoxin/ferredoxin oxidoreductase, thiamine diP-bdg ; Pyruvate:ferredoxin oxidoreductase core domain II	K00169	porA; pyruvate ferredoxin oxidoreductase alpha subunit [EC:1.2.7.1]	cog.000916	arCOG01608	C	PorA	Pyruvate:ferredoxin oxidoreductase or related 2-oxoacid:ferredoxin oxidoreductase, alpha subunit
ORTHOMCL749	X	X	PF01558.20;PF14697.8	POR;Fer4_21	Pyruvate ferredoxin/flavodoxin oxidoreductase ; 4Fe-4S dicluster domain	K00172	porC, porG; pyruvate ferredoxin oxidoreductase gamma subunit [EC:1.2.7.1]	cog.000845;cog.002933	arCOG01603;arCOG01604	C;C	PorG;PorD	Pyruvate:ferredoxin oxidoreductase or related 2-oxoacid:ferredoxin oxidoreductase, gamma subunit;Pyruvate:ferredoxin oxidoreductase or related 2-oxoacid:ferredoxin oxidoreductase, gamma and delta subunit
ORTHOMCL750	X	X						cog.001790	arCOG02606	O	GrxC	Glutaredoxin
ORTHOMCL751	X	X						cog.008109	-	U	-	Longin
ORTHOMCL752	X	X	PF00025.23	Arf	ADP-ribosylation factor family			cog.000306	arCOG00362	U	-	Rab-like GTPase
ORTHOMCL753	X	X	PF07837.14;PF02971.16;PF04961.14	FTCD_N;FTCD;FTCD_C	Formiminotransferase domain, N-terminal subdomain ; Formiminotransferase domain ; Formiminotransferase-cyclodeaminase	K13990;K00603	FTCD; glutamate formiminotransferase / formiminotetrahydrofolate cyclodeaminase [EC:2.1.2.5 4.3.1.4];fctD; glutamate formiminotransferase / 5-formyltetrahydrofolate cyclo-ligase [EC:2.1.2.5 6.3.3.2]	cog.001733;cog.002564	arCOG05394;arCOG05395	E;E	-;FtcD	Glutamate formiminotransferase;Formiminotetrahydrofolate cyclodeaminase
ORTHOMCL754	X	X	PF04055.23	Radical_SAM	Radical SAM superfamily			cog.003093	arCOG01359	C	-	Radical SAM superfamily enzyme
ORTHOMCL755	X	X	PF01408.24	GFO_IDH_MocA	Oxidoreductase family, NAD-binding Rossmann fold			cog.000836	arCOG01622	R	MviM	Predicted dehydrogenase
ORTHOMCL756	X	X	PF04079.18	SMC_ScpB	Segregation and condensation complex subunit ScpB	K06024	scpB; segregation and condensation protein B	cog.000893	arCOG02613	K	-	Chromosome segregation and condensation protein B
ORTHOMCL757	X	X						cog.001151	arCOG02610	L	ScpA	Chromatin segregation and condensation protein Rec8/ScpA/Scc1, kleisin family
ORTHOMCL758	X	X	PF02463.21	SMC_N	RecF/RecN/SMC N terminal domain	K03529	smc; chromosome segregation protein	cog.000359;cog.001340;cog.009851	arCOG00368;-;-	L;S;S	SbcC;-;-	ATPase involved in DNA repair, SbcC;Coiled-coil domain;Uncharacterized protein
ORTHOMCL759	-	X						cog.011514	-	S	-	Uncharacterized protein
ORTHOMCL760	X	X	PF00106.27	adh_short	short chain dehydrogenase	K13775	atuG; citronellol/citronellal dehydrogenase	cog.001464	arCOG01259	I	FabG	Short-chain alcohol dehydrogenase
ORTHOMCL761	X	X	PF00037.29	Fer4	4Fe-4S binding domain			cog.000233	arCOG02449	C	NapF	Flavodoxin fused to ferredoxin domain
ORTHOMCL762	X	X	PF14066.8	DUF4256	Protein of unknown function (DUF4256)			cog.004089	-	S	-	Uncharacterized protein
ORTHOMCL763	X	X	PF13347.8	MFS_2	MFS/sugar transport protein	K03292	TC.GPH; glycoside/pentoside/hexuronide:cation symporter, GPH family	cog.001983	arCOG00146	G	MelB	Na+/melibiose symporter or related transporter
ORTHOMCL764	X	X				K06206	sfsA; sugar fermentation stimulation protein A	cog.006892	arCOG08805	V	-	CopG/RHH family DNA binding protein
ORTHOMCL765	X	X	PF12146.10	Hydrolase_4	Serine aminopeptidase, S33			cog.000033	arCOG01650	I	PldB	Lysophospholipase, alpha-beta hydrolase superfamily
ORTHOMCL766	X	X						cog.001788	arCOG07060	S	-	Uncharacterized protein
ORTHOMCL767	X	X	PF13344.8;PF13242.8	Hydrolase_6;Hydrolase_like	Haloacid dehalogenase-like hydrolase ; HAD-hyrolase-like			cog.000452	arCOG04221	F	NagD	Ribonucleotide monophosphatase NagD
ORTHOMCL768	X	X	PF05916.13	Sld5	GINS complex protein			cog.000659	arCOG00552	L	-	DNA replication initiation complex subunit, GINS23 family
ORTHOMCL769	X	X	PF13646.8	HEAT_2	HEAT repeats			cog.000413;cog.000482;cog.002852;cog.010678	-;arCOG02967;arCOG02967;-	U;S;U;S	-;-;-;-	Adaptin N terminal region (contains HEAT repeats);HEAT repeats domain;Membrane domain fused to Adaptin_N like HEAT repeats;Uncharacterized protein
ORTHOMCL770	X	X						cog.001050	arCOG07331	R	-	Uncharacterized protein
ORTHOMCL771	X	X	PF13424.8	TPR_12	Tetratricopeptide repeat			cog.001311	arCOG03047	R	-	TPR repeats containing protein
ORTHOMCL772	X	X						cog.000633	arCOG03661	G	AMS1	Alpha-mannosidase
ORTHOMCL773	X	X	PF04055.23	Radical_SAM	Radical SAM superfamily	K04069	pflA, pflC, pflE; pyruvate formate lyase activating enzyme [EC:1.97.1.4]	cog.000244	arCOG00946	O	PflA	Pyruvate-formate lyase-activating enzyme
ORTHOMCL774	X	X						cog.003503;cog.003519	arCOG02007;-	O;S	-;-	Prenyltransferase family protein containing thioredoxin domain;Membrane associated domain
ORTHOMCL775	X	X						cog.002269;cog.002915	arCOG04500;arCOG09736	S;S	-;-	Uncharacterized protein with Ig-like domain;Uncharacterized membrane protein
ORTHOMCL776	X	X	PF00702.28	Hydrolase	haloacid dehalogenase-like hydrolase	K07025	K07025; putative hydrolase of the HAD superfamily	cog.000142	arCOG02293	R	-	HAD superfamily hydrolase
ORTHOMCL777	X	X
ORTHOMCL778	X	X	PF04670.14	Gtr1_RagA	Gtr1/RagA G protein conserved region	K16185	RRAGA_B; Ras-related GTP-binding protein A/B	cog.003495;cog.007773	-;-	U;U	-;-	Gtr1/RagA family GTPase;Longin domain
ORTHOMCL779	X	X	PF01869.22	BcrAD_BadFG	BadF/BadG/BcrA/BcrD ATPase family			cog.001557	arCOG07679	O	-	HSP70-class ATPase fused to uncharacterized protein of COG3580 family
ORTHOMCL780	X	X						cog.003139	arCOG07679	O	-	HSP70-class ATPase
ORTHOMCL781	X	X	PF09989.11	DUF2229	CoA enzyme activase uncharacterised domain (DUF2229)			cog.002108	arCOG07679	O	-	HSP70-class ATPase fused to uncharacterized protein of COG3580 family
ORTHOMCL782	X	X	PF01553.23	Acyltransferase	Acyltransferase	K00655	plsC; 1-acyl-sn-glycerol-3-phosphate acyltransferase [EC:2.3.1.51]	cog.003218	-	I	-	Lysophospholipid Acyltransferase
ORTHOMCL783	X	X	PF03551.16	PadR	Transcriptional regulator PadR-like family			cog.000089	arCOG00001	K	-	Transcriptional regulator, PadR family
ORTHOMCL784	X	X						cog.014986	-	S	-	Uncharacterized protein
ORTHOMCL785	X	X	PF03446.17;PF14833.8;PF02826.21	NAD_binding_2;NAD_binding_11;2-Hacid_dh_C	NAD binding domain of 6-phosphogluconate dehydrogenase ; NAD-binding of NADP-dependent 3-hydroxyisobutyrate dehydrogenase ; D-isomer specific 2-hydroxyacid dehydrogenase, NAD binding domain	K00020	HIBADH, mmsB; 3-hydroxyisobutyrate dehydrogenase [EC:1.1.1.31]	cog.006415	arCOG00247	I	MmsB	3-hydroxyisobutyrate dehydrogenase or related beta-hydroxyacid dehydrogenase
ORTHOMCL786	X	X	PF13347.8	MFS_2	MFS/sugar transport protein	K03292	TC.GPH; glycoside/pentoside/hexuronide:cation symporter, GPH family	cog.000174	arCOG00146	G	MelB	Na+/melibiose symporter or related transporter
ORTHOMCL787	X	X	PF11175.10	DUF2961	Protein of unknown function (DUF2961)			cog.004670	-	S	-	Protein of unknown function, DUF2961
ORTHOMCL788	X	X	PF00106.27	adh_short	short chain dehydrogenase			cog.000215	arCOG01259	I	FabG	Short-chain alcohol dehydrogenase
ORTHOMCL789	X	X	PF02837.20;PF00703.23;PF02836.19;PF16353.7;PF02929.19	Glyco_hydro_2_N;Glyco_hydro_2;Glyco_hydro_2_C;DUF4981;Bgal_small_N	Glycosyl hydrolases family 2, sugar binding domain ; Glycosyl hydrolases family 2 ; Glycosyl hydrolases family 2, TIM barrel domain ; Domain of unknown function (DUF4981) ; Beta galactosidase small chain	K01190	lacZ; beta-galactosidase [EC:3.2.1.23]	cog.002336;cog.002421	arCOG07337;-	G;G	LacZ;LacZ	Beta-galactosidase/beta-glucuronidase;Beta-galactosidase/beta-glucuronidase
ORTHOMCL790	X	X	PF07883.13;PF01050.20	Cupin_2;MannoseP_isomer	Cupin domain ; Mannose-6-phosphate isomerase			cog.000387	arCOG02994	S	-	Cupin domain containing protein
ORTHOMCL791	X	X	PF00005.29	ABC_tran	ABC transporter	K09817	znuC; zinc transport system ATP-binding protein [EC:7.2.2.20]	cog.001649	arCOG00201	P	ZnuC	ABC-type Mn/Zn transport system, ATPase component
ORTHOMCL792	X	X	PF00950.19	ABC-3	ABC 3 transport family	K19976	mntB; manganese transport system permease protein	cog.001295	-	S	-	7 TM membrane protein
ORTHOMCL793	X	X	PF01297.19	ZnuA	Zinc-uptake complex component A periplasmic	K09815	znuA; zinc transport system substrate-binding protein	cog.001831	arCOG01005	P	LraI	ABC-type metal ion transport system, periplasmic component/surface adhesin
ORTHOMCL794	X	X	PF02742.17	Fe_dep_repr_C	Iron dependent repressor, metal binding and dimerisation domain	K03709	troR; DtxR family transcriptional regulator, Mn-dependent transcriptional regulator	cog.000558	arCOG02099	K	TroR	Mn-dependent transcriptional regulator (DtxR family)
ORTHOMCL795	X	X	PF02597.22	ThiS	ThiS family	K03636	moaD, cysO; sulfur-carrier protein	cog.000299	arCOG00536	H	MoaD	Molybdopterin converting factor, small subunit
ORTHOMCL796	X	X						cog.003140	-	S	-	Uncharacterized protein
ORTHOMCL797	X	X	PF13195.8;PF13086.8;PF13087.8;PF18741.3	DUF4011;AAA_11;AAA_12;MTES_1575	Protein of unknown function (DUF4011) ; AAA domain ; AAA domain ; REase_MTES_1575			cog.010863	arCOG00803	L	-	Superfamily I DNA/RNA helicase, contains Vsr family nuclease domain
ORTHOMCL798	X	X						cog.005057	-	U	-	Coiled-coil domain
ORTHOMCL799	X	X
ORTHOMCL800	X	X	PF01588.22	tRNA_bind	Putative tRNA binding domain			cog.003024	arCOG01136	R	ARC1	EMAP domain RNA-binding protein
ORTHOMCL801	X	X	PF17975.3	RNR_Alpha	Ribonucleotide reductase alpha domain	K00527	rtpR; ribonucleoside-triphosphate reductase (thioredoxin) [EC:1.17.4.2]	cog.000273;cog.001241;cog.003757	arCOG03714;arCOG04276;arCOG03714	F;F;F	-;NrdA;-	ATP cone domain containing protein;Ribonucleotide reductase, alpha subunit;Class II ribonucleotide reductase, monomeric form, ATP cone domain
ORTHOMCL802	X	X	PF00005.29	ABC_tran	ABC transporter	K09013	sufC; Fe-S cluster assembly ATP-binding protein	cog.001955	arCOG04236	O	SufC	Cysteine desulfurase activator ATPase
ORTHOMCL803	X	X	PF01458.19	SUFBD	SUF system FeS cluster assembly, SufBD	K07033	K07033; uncharacterized protein	cog.002287	arCOG01715	O	SufB	Cysteine desulfurase activator SufB
ORTHOMCL804	X	X	PF13847.8	Methyltransf_31	Methyltransferase domain	K02493	hemK, prmC, HEMK; release factor glutamine methyltransferase [EC:2.1.1.297]	cog.000540	arCOG00109	J	HemK	Methylase of polypeptide chain release factors
ORTHOMCL805	X	X	PF00398.22	RrnaAD	Ribosomal RNA adenine dimethylase	K02528	ksgA; 16S rRNA (adenine1518-N6/adenine1519-N6)-dimethyltransferase [EC:2.1.1.182]	cog.000783	arCOG04131	J	RsmA	16S rRNA A1518 and A1519 N6-dimethyltransferase RsmA/KsgA/DIM1
ORTHOMCL806	X	X	PF04919.14	DUF655	Protein of unknown function (DUF655)	K07572	K07572; putative nucleotide binding protein	cog.000749	arCOG04130	J	-	Predicted RNA-binding protein
ORTHOMCL807	X	X	PF03874.18	RNA_pol_Rpb4	RNA polymerase Rpb4	K03051	rpoF; DNA-directed RNA polymerase subunit F [EC:2.7.7.6]	cog.000764	arCOG01016	K	Rpo4	DNA-directed RNA polymerase, subunit Rpo4/RpoF
ORTHOMCL808	X	X	PF01157.20	Ribosomal_L21e	Ribosomal protein L21e	K02889	RP-L21e, RPL21; large subunit ribosomal protein L21e	cog.000924	arCOG04129	J	RPL21A	Ribosomal protein L21E
ORTHOMCL809	X	X	PF05343.16	Peptidase_M42	M42 glutamyl aminopeptidase			cog.000380	arCOG01518	E	FrvX	Peptidase M42 family protein
ORTHOMCL810	X	X						cog.002741	arCOG01912	O	-	Membrane protein implicated in regulation of membrane protease activity
ORTHOMCL811	X	X	PF01145.27	Band_7	SPFH domain / Band 7 family			cog.000212;cog.011570	arCOG01915;-	O;R	HflC;YqiK	Membrane protease subunit, stomatin/prohibitin homolog;Uncharacterized membrane protein YqiK, contains Band7/PHB/SPFH domain
ORTHOMCL812	X	X						cog.000061;cog.000318;cog.000393;cog.001644;cog.003886	arCOG02209;-;-;-;-	M;S;M;S;S	AglR;-;-;-;-	MATE family membrane protein, Rfbx family, flippase;Uncharacterized membrane protein;Oligosaccharyl transferase STT3 subunit;Uncharacterized domain;Uncharacterized membrane protein
ORTHOMCL813	X	X	PF07969.13	Amidohydro_3	Amidohydrolase family			cog.000521	arCOG00691	R	-	Predicted metal-dependent hydrolase with the TIM-barrel fold
ORTHOMCL814	X	X	PF14464.8	Prok-JAB	Prokaryotic homologs of the JAB domain			cog.004606;cog.004738	arCOG01138;-	O;S	-;-	Jab1/MPN domain;Uncharacterized conserved domain often fused to Jab1/MPN domain
ORTHOMCL815	X	X	PF01171.22	ATP_bind_3	PP-loop family	K21947	ttuA; tRNA-5-methyluridine54 2-sulfurtransferase [EC:2.8.1.15]	cog.000634	arCOG00042	J	TilS	tRNA(Ile)-lysidine synthase TilS/MesJ
ORTHOMCL816	X	X				K07583	PUS10; tRNA pseudouridine synthase 10 [EC:5.4.99.25]	cog.000856	arCOG01015	J	Pus10	tRNA U54 and U55 pseudouridine synthase Pus10
ORTHOMCL817	X	X	PF00899.23	ThiF	ThiF family	K21029	moeB; molybdopterin-synthase adenylyltransferase [EC:2.7.7.80]	cog.000460	arCOG01676	H	ThiF	Dinucleotide-utilizing enzyme involved in molybdopterin and thiamine biosynthesis or Ubiquitin activating enzyme E1
ORTHOMCL818	X	X						cog.000457	arCOG06113	S	-	Zn finger protein, C2C2 type
ORTHOMCL819	X	X	PF13646.8;PF01602.22	HEAT_2;Adaptin_N	HEAT repeats ; Adaptin N terminal region			cog.000077;cog.000082	-;arCOG00062	U;O	-;Nit1	Adaptin_N domain, contains HEAT repeats domain;Deaminated glutathione amidase
ORTHOMCL820	X	X	PF01541.26;PF08459.13;PF14520.8;PF02151.21	GIY-YIG;UvrC_HhH_N;HHH_5;UVR	GIY-YIG catalytic domain ; UvrC RIbonuclease H-like domain ; Helix-hairpin-helix domain ; UvrB/uvrC motif	K03703	uvrC; excinuclease ABC subunit C	cog.000680;cog.001028	arCOG04753;-	L;L	UvrC;-	Excinuclease ABC subunit C;Helix-hairpin-helix domain
ORTHOMCL821	X	X	PF07690.18	MFS_1	Major Facilitator Superfamily	K16211	malY, malT; maltose/moltooligosaccharide transporter	cog.001828	arCOG00137	G	-	MFS family permease
ORTHOMCL822	X	X	PF00557.26	Peptidase_M24	Metallopeptidase family M24	K01262	pepP; Xaa-Pro aminopeptidase [EC:3.4.11.9]	cog.000076;cog.006590	arCOG01000;arCOG01000	E;E	PepP;PepP	Xaa-Pro aminopeptidase;Xaa-Pro aminopeptidase
ORTHOMCL823	X	X	PF02830.20	V4R	V4R domain			cog.000053;cog.000256	arCOG02603;arCOG01688	U;R	TRAPPC1_Bet5;-	Longin domain;V4R domain
ORTHOMCL824	X	X						cog.005374	-	S	-	Uncharacterized protein
ORTHOMCL825	X	X						cog.004427	-	S	-	Uncharacterized protein
ORTHOMCL826	X	X	PF01894.19	UPF0047	Uncharacterised protein family UPF0047			cog.001049	arCOG04214	H	-	Thiamine monophosphate synthetase YjbQ
ORTHOMCL827	X	X	PF00579.27	tRNA-synt_1b	tRNA synthetases class I (W and Y)	K01867	WARS, trpS; tryptophanyl-tRNA synthetase [EC:6.1.1.2]	cog.000668	arCOG01887	J	TrpS	Tryptophanyl-tRNA synthetase
ORTHOMCL828	X	X	PF10559.11;PF00344.22	Plug_translocon;SecY	Plug domain of Sec61p ; SecY	K10956	SEC61A; protein transport protein SEC61 subunit alpha	cog.000741	arCOG04169	U	SecY	Preprotein translocase subunit SecY
ORTHOMCL829	X	X
ORTHOMCL830	X	X	PF04434.19	SWIM	SWIM zinc finger			cog.004406	arCOG03431	R	-	SWIM zinc finger containing protein
ORTHOMCL831	X	X	PF12419.10;PF00176.25;PF00271.33	DUF3670;SNF2-rel_dom;Helicase_C	SNF2 Helicase protein ; SNF2-related domain ; Helicase conserved C-terminal domain			cog.002974;cog.005295	arCOG00883;-	K;S	HepA;-	Superfamily II DNA/RNA helicase, SNF2 family;Uncharacterized protein
ORTHOMCL832	X	X						cog.001090	arCOG01143	T	ApaH	Serine/threonine protein phosphatase PP2A family
ORTHOMCL833	X	X	PF04055.23	Radical_SAM	Radical SAM superfamily	K06937	K06937; 7,8-dihydro-6-hydroxymethylpterin dimethyltransferase [EC:2.1.1.-]	cog.000417	arCOG00933	H	MoaA2	7,8-dihydro-6-hydroxymethylpterin dimethyltransferase, radical SAM superfamily enzyme
ORTHOMCL834	X	X	PF03382.16;PF18911.2	DUF285;PKD_4	Mycoplasma protein of unknown function, DUF285 ; PKD domain			cog.000003;cog.001856;cog.002724;cog.002858;cog.000012;cog.005850;cog.008696	-;arCOG03123;-;arCOG02508;-;-;-	M;S;S;S;M;S;S	-;-;-;-;-;-;-	Ig-like domain of cell surface protein;Pentapeptide repeats containing protein;Uncharacterized protein;Secreted protein, with PKD repeat domain;Ig-like domain of cell surface protein;Uncharacterized protein;Uncharacterized protein
ORTHOMCL835	X	X						cog.003507;cog.003678	-;arCOG03045	S;R	-;-	Uncharacterized protein;TPR repeats containing protein
ORTHOMCL836	X	X	PF10584.11;PF00227.28	Proteasome_A_N;Proteasome	Proteasome subunit A N-terminal signature ; Proteasome subunit	K03432	psmA, prcA; proteasome alpha subunit [EC:3.4.25.1]	cog.000184	arCOG00971	O	PRE1	20S proteasome, alpha subunit
ORTHOMCL837	X	X	PF13519.8	VWA_2	von Willebrand factor type A domain	K07114	yfbK; Ca-activated chloride channel homolog	cog.000271;cog.001987;cog.003743	-;-;-	S;O;O	-;-;-	vWA domain;RING finger domain;RING finger domain
ORTHOMCL838	X	X	PF00025.23	Arf	ADP-ribosylation factor family			cog.003410;cog.003499	arCOG02603;arCOG00362	U;U	-;-	Longin domain;Small GTPase domain containing protein
ORTHOMCL839	X	X	PF02384.18;PF12950.9	N6_Mtase;TaqI_C	N-6 DNA Methylase ; TaqI-like C-terminal specificity domain	K07317	K07317; adenine-specific DNA-methyltransferase [EC:2.1.1.72]	cog.000278;cog.000516;cog.001196	arCOG02636;arCOG04814;arCOG04814	L;V;V	-;-;-	Adenine-specific DNA methylase;Type II restriction enzyme, methylase subunit;Type II restriction enzyme, C-terminal specificity domain
ORTHOMCL840	X	X	PF01569.23	PAP2	PAP2 superfamily			cog.000993	arCOG03058	I	PgpB	Membrane-associated phospholipid phosphatase
ORTHOMCL841	X	X						cog.002187;cog.005480	arCOG02142;-	S;S	-;-	Pheromone shutdown protein TraB, contains GTxH motif;Uncharacterized protein
ORTHOMCL842	X	X	PF07728.16;PF00493.25	AAA_5;MCM	AAA domain (dynein-related subfamily) ; MCM P-loop domain	K03924	moxR; MoxR-like ATPase [EC:3.6.3.-]	cog.000114	arCOG00441	N	GvpN	MoxR-like ATPase
ORTHOMCL843	X	X	PF13535.8	ATP-grasp_4	ATP-grasp domain
ORTHOMCL844	X	X	PF00808.25	CBFD_NFYB_HMF	Histone-like transcription factor (CBF/NF-Y) and archaeal histone	K24450	hmf, hmt; DNA-binding protein	cog.003949	arCOG02144	L	HHT1	Histones H3 and H4
ORTHOMCL845	X	X						cog.008720	arCOG01694	T	-	FHA domain and HTH domain
ORTHOMCL846	X	X						cog.005553	-	S	-	Uncharacterized protein
ORTHOMCL847	X	X	PF00149.30	Metallophos	Calcineurin-like phosphoesterase	K03547	sbcD, mre11; DNA repair protein SbcD/Mre11	cog.000249;cog.005056	arCOG00397;-	L;S	SbcD;-	DNA repair exonuclease, SbcD;Uncharacterized protein
ORTHOMCL848	X	X	PF01935.19	DUF87	Helicase HerA, central domain			cog.000044;cog.004129;cog.004567	arCOG00280;-;-	L;S;S	-;-;-	HerA helicase;Uncharacterized protein;Uncharacterized protein
ORTHOMCL849	X	X	PF01402.23;PF17723.3	RHH_1;RHH_8	Ribbon-helix-helix protein, copG family ; Ribbon-Helix-Helix transcriptional regulator family			cog.000100	arCOG01009	K	-	Transcriptional regulator, contains N-terminal RHH domain
ORTHOMCL850	X	X	PF02040.17;PF03600.18	ArsB;CitMHS	Arsenical pump membrane protein ; Citrate transporter			cog.000030	arCOG00238	P	ArsB	Na+/H+ antiporter NhaD or related arsenite permease
ORTHOMCL851	X	X	PF10609.11	ParA	NUBPL iron-transfer P-loop NTPase	K03593	mrp, NUBPL; ATP-binding protein involved in chromosome partitioning	cog.000598	arCOG00585	D	Mrp	Mrp family protein, ATPase, contains iron-sulfur cluster
ORTHOMCL852	X	X	PF00149.30;PF12850.9	Metallophos;Metallophos_2	Calcineurin-like phosphoesterase ; Calcineurin-like phosphoesterase superfamily domain	K07096	K07096; uncharacterized protein	cog.000343	arCOG01145	R	-	Phosphohydrolase, Icc/MPP superfamily
ORTHOMCL853	X	X	PF04389.19	Peptidase_M28	Peptidase family M28			cog.000021;cog.011831	arCOG02962;arCOG02959	O;O	Iap;Iap	Zn-dependent amino- or carboxypeptidase, M28 family;Zn-dependent amino- or carboxypeptidase, M28 family
ORTHOMCL854	X	X	PF00370.23;PF02782.18	FGGY_N;FGGY_C	FGGY family of carbohydrate kinases, N-terminal domain ; FGGY family of carbohydrate kinases, C-terminal domain	K00854	xylB, XYLB; xylulokinase [EC:2.7.1.17]	cog.001332	arCOG00025	G	XylB	Sugar (pentulose and hexulose) kinase
ORTHOMCL855	X	X	PF03009.19	GDPD	Glycerophosphoryl diester phosphodiesterase family	K01126	E3.1.4.46, glpQ, ugpQ; glycerophosphoryl diester phosphodiesterase [EC:3.1.4.46]	cog.000116	arCOG00701	I	UgpQ	Glycerophosphoryl diester phosphodiesterase
ORTHOMCL856	X	X						cog.003322	-	S	-	Zinc finger domain containing protein
ORTHOMCL857	X	X						cog.015095	-	S	-	Uncharacterized protein
ORTHOMCL858	X	X	PF14464.8	Prok-JAB	Prokaryotic homologs of the JAB domain			cog.000160	arCOG01138	O	-	Jab1/MPN domain containing protein, possible COP9 signalosome complex subunit 1 ortholog
ORTHOMCL859	X	X	PF00899.23	ThiF	ThiF family	K21029	moeB; molybdopterin-synthase adenylyltransferase [EC:2.7.7.80]	cog.000309	arCOG01676	O	Uba5	Ubiquitin-activating enzymes E1, Uba1/Uba5 like
ORTHOMCL860	X	X	PF00022.21	Actin	Actin	K10355	ACTF; actin, other eukaryote	cog.000241	arCOG05583	D	-	Actin related protein, including lokiactins
ORTHOMCL861	X	X	PF02540.19	NAD_synthase	NAD synthase	K01916	nadE; NAD+ synthase [EC:6.3.1.5]	cog.000341	arCOG00069	H	NadE	NH3-dependent NAD+ synthetase
ORTHOMCL862	X	X	PF01261.26	AP_endonuc_2	Xylose isomerase-like TIM barrel			cog.000214	arCOG01895	G	IolE	Sugar phosphate isomerase/epimerase
ORTHOMCL863	-	X	PF00753.29	Lactamase_B	Metallo-beta-lactamase superfamily			cog.000041;cog.006168	arCOG00504;-	R;S	-;-	Metal-dependent hydrolase of the beta-lactamase superfamily II;Uncharacterized protein
ORTHOMCL864	X	X	PF00515.30;PF13424.8	TPR_1;TPR_12	Tetratricopeptide repeat ; Tetratricopeptide repeat			cog.000049	arCOG03038	R	-	TPR repeats containing protein
ORTHOMCL865	X	X	PF11969.10	DcpS_C	Scavenger mRNA decapping enzyme C-term binding	K19710	E2.7.7.53; ATP adenylyltransferase [EC:2.7.7.53]	cog.001531	arCOG00419	F	Hit	HIT family hydrolase
ORTHOMCL866	X	X	PF10061.11	DUF2299	Uncharacterized conserved protein (DUF2299)			cog.001437	arCOG01713	S	-	Uncharacterized protein
ORTHOMCL867	X	X	PF00378.22	ECH_1	Enoyl-CoA hydratase/isomerase	K01715	crt; enoyl-CoA hydratase [EC:4.2.1.17]	cog.001051	arCOG00249	I	FadB	3-hydroxyacyl-CoA dehydrogenase, some fused to Enoyl-CoA hydratase
ORTHOMCL868	X	X	PF02545.16	Maf	Maf-like protein	K06287	yhdE; nucleoside triphosphate pyrophosphatase [EC:3.6.1.-]	cog.001993	arCOG05007	D	Maf	Nucleotide-binding protein implicated in inhibition of septum formation
ORTHOMCL869	X	X	PF00753.29	Lactamase_B	Metallo-beta-lactamase superfamily			cog.000041	arCOG00504	R	-	Metal-dependent hydrolase of the beta-lactamase superfamily II
ORTHOMCL870	X	X						cog.002632	arCOG01046	F	Adk	Adenylate kinase or related kinase
ORTHOMCL871	X	X	PF00293.30	NUDIX	NUDIX domain	K01515	nudF; ADP-ribose pyrophosphatase [EC:3.6.1.13 3.6.1.-]	cog.003779	arCOG01073	L	-	NUDIX family hydrolase
ORTHOMCL872	X	X	PF01244.23	Peptidase_M19	Membrane dipeptidase (Peptidase family M19)	K01273	DPEP; membrane dipeptidase [EC:3.4.13.19]	cog.001432	arCOG04083	E	-	Zn-dependent dipeptidase
ORTHOMCL873	X	X	PF04670.14	Gtr1_RagA	Gtr1/RagA G protein conserved region			cog.000396;cog.004055;cog.006371	arCOG00362;arCOG02603;-	U;U;S	-;-;-	Gtr1/RagA family GTPase;MON1-like Roadblock/LC7 superfamily domain fused to inactivated Ras family GTPase;Uncharacterized domain
ORTHOMCL874	X	X	PF01555.20	N6_N4_Mtase	DNA methylase	K07316	mod; adenine-specific DNA-methyltransferase [EC:2.1.1.72]	cog.000358;cog.006228;cog.007168	arCOG00108;-;-	L;S;S	Mod;-;-	Adenine specific DNA methylase Mod;Uncharacterized protein;Uncharacterized protein
ORTHOMCL875	X	X	PF01544.20	CorA	CorA-like Mg2+ transporter protein	K03284	corA; magnesium transporter	cog.000546	arCOG02265	P	CorA	Mg2+ and Co2+ transporter
ORTHOMCL876	X	X	PF03144.27	GTP_EFTU_D2	Elongation factor Tu domain 2			cog.004694	arCOG01564	J	SelB	Selenocysteine-specific translation elongation factor or SelB-II domain
ORTHOMCL877	X	X						cog.000245	arCOG12322	I	-	Prenyltransferase related enzyme
ORTHOMCL878	X	X	PF02635.17	DrsE	DsrE/DsrF-like family			cog.006248	arCOG02070	R	-	DsrE/DsrF/DrsH-like family peroxiredoxin
ORTHOMCL879	X	X	PF01042.23	Ribonuc_L-PSP	Endoribonuclease L-PSP	K09022	ridA, tdcF, RIDA; 2-iminobutanoate/2-iminopropanoate deaminase [EC:3.5.99.10]	cog.000530	arCOG01630	V	RidA	YjgF family enzyme shown to be reactive intermediate/imine deaminase
ORTHOMCL880	X	X						cog.002159	-	S	-	Uncharacterized membrane protein
ORTHOMCL881	X	X	PF13419.8	HAD_2	Haloacid dehalogenase-like hydrolase	K01091	gph; phosphoglycolate phosphatase [EC:3.1.3.18]	cog.001964	arCOG02292	R	Gph	HAD superfamily hydrolase
ORTHOMCL882	X	X	PF04851.17;PF00271.33;PF00270.31	ResIII;Helicase_C;DEAD	Type III restriction enzyme, res subunit ; Helicase conserved C-terminal domain ; DEAD/DEAH box helicase	K05592	deaD, cshA; ATP-dependent RNA helicase DeaD [EC:3.6.4.13]	cog.001674	arCOG00558	L	SrmB	Superfamily II DNA and RNA helicase
ORTHOMCL883	X	X	PF14196.8	ATC_hydrolase	L-2-amino-thiazoline-4-carboxylic acid hydrolase			cog.000300	arCOG08232	R	-	V4R domain
ORTHOMCL884	X	X				K09717	K09717; uncharacterized protein	cog.001390	arCOG01831	R	-	Predicted nucleotidyltransferase
ORTHOMCL885	X	X	PF02272.21	DHHA1	DHHA1 domain	K07462	recJ; single-stranded-DNA-specific exonuclease [EC:3.1.-.-]	cog.000255	arCOG00427	L	RecJ/Cdc45	Single-stranded DNA-specific exonuclease RecJ
ORTHOMCL886	X	X						cog.003521	arCOG03260	S	-	Uncharacterized protein
ORTHOMCL887	X	X	PF11699.10	CENP-C_C	Mif2/CENP-C like			cog.000650	arCOG03003	G	-	Cupin domain containing protein
ORTHOMCL888	X	X	PF00465.21	Fe-ADH	Iron-containing alcohol dehydrogenase			cog.002542	arCOG00984	C	EutG	Alcohol dehydrogenase, class IV
ORTHOMCL889	X	X	PF00179.28	UQ_con	Ubiquitin-conjugating enzyme	K06689	UBE2D, UBC4, UBC5; ubiquitin-conjugating enzyme E2 D [EC:2.3.2.23]	cog.006946	-	O	-	Ubiquitin-conjugating enzyme E2
ORTHOMCL890	X	X	PF12641.9;PF12724.9;PF13187.8	Flavodoxin_3;Flavodoxin_5;Fer4_9	Flavodoxin domain ; Flavodoxin domain ; 4Fe-4S dicluster domain			cog.000233	arCOG02449	C	NapF	Flavodoxin fused to ferredoxin domain
ORTHOMCL891	X	X	PF00106.27	adh_short	short chain dehydrogenase	K13606	NOL, NYC1; chlorophyll(ide) b reductase [EC:1.1.1.294]	cog.003677	arCOG01259	I	FabG	Short-chain alcohol dehydrogenase
ORTHOMCL892	-	X	PF07786.14	HGSNAT_cat	Heparan-alpha-glucosaminide N-acetyltransferase, catalytic			cog.000218	-	S	-	Uncharacterized membrane protein
ORTHOMCL893	X	X	PF01370.23;PF04321.19	Epimerase;RmlD_sub_bind	NAD dependent epimerase/dehydratase family ; RmlD substrate binding domain	K00091	E1.1.1.219; dihydroflavonol-4-reductase [EC:1.1.1.219]	cog.000068	arCOG01369	M	WcaG	Nucleoside-diphosphate-sugar epimerase
ORTHOMCL894	X	X	PF02544.18	Steroid_dh	3-oxo-5-alpha-steroid 4-dehydrogenase	K12343	SRD5A1; 3-oxo-5-alpha-steroid 4-dehydrogenase 1 [EC:1.3.1.22]	cog.000193;cog.002303	arCOG03580;-	O;S	STE14;-	Putative protein-S-isoprenylcysteine methyltransferase;Uncharacterized protein
ORTHOMCL895	X	X				K03151	thiI; tRNA uracil 4-sulfurtransferase [EC:2.8.1.4]	cog.000438	arCOG00038	J	ThiI	tRNA S(4)U 4-thiouridine synthase
ORTHOMCL896	X	X	PF00248.23	Aldo_ket_red	Aldo/keto reductase family			cog.000423	arCOG01617	C	Tas	Aryl-alcohol dehydrogenase related enzyme
ORTHOMCL897	X	X	PF02900.20	LigB	Catalytic LigB subunit of aromatic ring-opening dioxygenase			cog.004885	arCOG01729	Q	-	Aromatic ring-opening dioxygenase, LigB subunit
ORTHOMCL898	-	X						cog.003585	-	J	-	EcAspRS_like_N: N-terminal, anticodon recognition domain
ORTHOMCL899	-	X						cog.011574	-	S	-	Zn-ribbon domain
ORTHOMCL900	X	X	PF00082.24	Peptidase_S8	Subtilase family	K01342	aprE; subtilisin [EC:3.4.21.62]	cog.000276	arCOG00702	R	-	Predicted multidomain toxin, contains peptidase S8 domain, delivery module and Rnase A domain
ORTHOMCL901	X	X	PF01757.24	Acyl_transf_3	Acyltransferase family			cog.001658	arCOG03634	M	WecH	Surface polysaccharide O-acyltransferase, integral membrane enzyme
ORTHOMCL902	X	X	PF00106.27	adh_short	short chain dehydrogenase	K07124	K07124; uncharacterized protein	cog.001642	arCOG01263	R	DltE	Short-chain dehydrogenase
ORTHOMCL903	X	X	PF07690.18	MFS_1	Major Facilitator Superfamily			cog.000031	arCOG00132	G	-	MFS family permease
ORTHOMCL904	X	X	PF07690.18	MFS_1	Major Facilitator Superfamily			cog.000031	arCOG00132	G	-	MFS family permease
ORTHOMCL905	X	X	PF01937.21	ARMT1-like_dom	Damage-control phosphatase ARMT1-like domain	K09116	K09116; damage-control phosphatase, subfamily I [EC:3.1.3.-]	cog.001415	arCOG04410	R	-	Predicted ATP-grasp domain fused to redox center
ORTHOMCL906	X	X	PF00128.26	Alpha-amylase	Alpha amylase, catalytic domain	K01187	malZ; alpha-glucosidase [EC:3.2.1.20]	cog.000817	arCOG02948	G	AmyA	Glycosidase
ORTHOMCL907	X	X	PF02915.19	Rubrerythrin	Rubrerythrin			cog.000614	arCOG01097	C	-	Rubrerythrin
ORTHOMCL908	X	X						cog.001640	arCOG01880	I	SEC59	Dolichol kinase
ORTHOMCL909	-	X	PF12773.9	DZR	Double zinc ribbon			cog.011032;cog.000173	-;arCOG07221	S;S	-;-	Uncharacterized protein;Zn-finger ribbon
ORTHOMCL910	X	X	PF04389.19	Peptidase_M28	Peptidase family M28			cog.000021;cog.002408	arCOG02962;arCOG04440	O;S	Iap;-	Zn-dependent amino- or carboxypeptidase, M28 family;Putative component of bacteriocin or quorum sensing system
ORTHOMCL911	X	X	PF05167.14	DUF711	Uncharacterised ACR (DUF711)	K09157	K09157; uncharacterized protein	cog.003707	arCOG04321	S	-	Uncharacterized protein DUF711 family
ORTHOMCL912	X	X						cog.001434;cog.001937	arCOG02603;arCOG02607	U;O	-;GrxC	MON1-like Roadblock/LC7 superfamily domain fused to inactivated Ras family GTPase;Glutaredoxin
ORTHOMCL913	X	X	PF13412.8;PF01037.23	HTH_24;AsnC_trans_reg	Winged helix-turn-helix DNA-binding ; Lrp/AsnC ligand binding domain	K03719	lrp; Lrp/AsnC family transcriptional regulator, leucine-responsive regulatory protein	cog.000143	arCOG01580	K	-	DNA-binding transcriptional regulator, Lrp family
ORTHOMCL914	X	X	PF00152.22	tRNA-synt_2	tRNA synthetases class II (D, K and N)	K01893	NARS, asnS; asparaginyl-tRNA synthetase [EC:6.1.1.22]	cog.003906	arCOG00409	J	AsnS	Aspartyl/asparaginyl-tRNA synthetase
ORTHOMCL915	X	X	PF01212.23	Beta_elim_lyase	Beta-eliminating lyase	K01620	ltaE; threonine aldolase [EC:4.1.2.48]	cog.003327	arCOG00027	E	MfnA	L-tyrosine decarboxylase, PLP-dependent protein
ORTHOMCL916	X	X						cog.014848	-	S	-	Uncharacterized protein
ORTHOMCL917	X	X	PF01301.21	Glyco_hydro_35	Glycosyl hydrolases family 35	K12308	bgaB, lacA; beta-galactosidase [EC:3.2.1.23]	cog.005218	arCOG05856	G	LacA	Beta-galactosidase
ORTHOMCL918	X	X	PF00294.26	PfkB	pfkB family carbohydrate kinase	K00856	ADK, adoK; adenosine kinase [EC:2.7.1.20]	cog.000069	arCOG00014	G	RbsK	Sugar kinase, ribokinase family
ORTHOMCL919	X	X	PF13347.8	MFS_2	MFS/sugar transport protein	K03292	TC.GPH; glycoside/pentoside/hexuronide:cation symporter, GPH family	cog.000174	arCOG00146	G	MelB	Na+/melibiose symporter or related transporter
ORTHOMCL920	X	X	PF05977.15	MFS_3	Transmembrane secretion effector	K08217	mef; MFS transporter, DHA3 family, macrolide efflux protein	cog.000086	arCOG00135	G	-	MFS family permease
ORTHOMCL921	X	X	PF09138.13	Urm1	Urm1 (Ubiquitin related modifier)			cog.000625	arCOG00536	H	MoaD	Molybdopterin converting factor, small subunit
ORTHOMCL922	X	X						cog.011934	-	S	-	Uncharacterized membrane protein
ORTHOMCL923	X	X	PF02036.19	SCP2	SCP-2 sterol transfer family			cog.000020	arCOG01843	I	-	Sterol carrier protein
ORTHOMCL924	X	X
ORTHOMCL925	X	X
ORTHOMCL926	X	X	PF00025.23;PF00503.22	Arf;G-alpha	ADP-ribosylation factor family ; G-protein alpha subunit			cog.005910;cog.006472	arCOG00362;-	U;U	-;-	Arf-like GTPase;NPRL2-like longin domain
ORTHOMCL927	X	X						cog.007054	-	S	-	Uncharacterized protein
ORTHOMCL928	X	X						cog.001370	arCOG07300	L	-	Uncharacterized protein associated with inactivated PolB-like polymerase
ORTHOMCL929	X	X	PF01406.21;PF09334.13;PF09190.13	tRNA-synt_1e;tRNA-synt_1g;DALR_2	tRNA synthetases class I (C) catalytic domain ; tRNA synthetases class I (M) ; DALR domain	K01883	CARS, cysS; cysteinyl-tRNA synthetase [EC:6.1.1.16]	cog.000699	arCOG00486	J	CysS	Cysteinyl-tRNA synthetase
ORTHOMCL930	X	X	PF02254.20	TrkA_N	TrkA-N domain	K10716	kch, trkA, mthK, pch; voltage-gated potassium channel	cog.001614	arCOG01958	P	Kch	Kef-type K+ transport system, predicted NAD-binding component
ORTHOMCL931	X	X	PF07690.18;PF11700.10	MFS_1;ATG22	Major Facilitator Superfamily ; Vacuole effluxer Atg22 like	K06902	UMF1; MFS transporter, UMF1 family	cog.000031	arCOG00132	G	-	MFS family permease
ORTHOMCL932	-	X						cog.004801	-	S	-	Uncharacterized protein
ORTHOMCL933	X	X	PF01210.25;PF07479.16	NAD_Gly3P_dh_N;NAD_Gly3P_dh_C	NAD-dependent glycerol-3-phosphate dehydrogenase N-terminus ; NAD-dependent glycerol-3-phosphate dehydrogenase C-terminus	K00057	gpsA; glycerol-3-phosphate dehydrogenase (NAD(P)+) [EC:1.1.1.94]	cog.011307	arCOG00456	H	GpsA	NAD(P)H-dependent glycerol-3-phosphate dehydrogenase
ORTHOMCL934	X	X	PF00403.28;PF00122.22;PF00702.28	HMA;E1-E2_ATPase;Hydrolase	Heavy-metal-associated domain ; E1-E2 ATPase ; haloacid dehalogenase-like hydrolase	K17686	copA, ctpA, ATP7; P-type Cu+ transporter [EC:7.2.2.8]	cog.000449;cog.000508;cog.000722;cog.002319	arCOG12530;arCOG01576;arCOG02763;arCOG02763	S;P;P;P	-;ZntA;-;-	Uncharacterized protein;Cation transport ATPase;Heavy-metal-associated domain (HMA);Heavy-metal-associated domain (HMA)
ORTHOMCL935	X	X	PF04282.15;PF01814.25;PF13596.8	DUF438;Hemerythrin;PAS_10	Family of unknown function (DUF438) ; Hemerythrin HHE cation binding domain ; PAS domain	K09155	K09155; uncharacterized protein	cog.001637	arCOG01472	S	-	Hemerythrin HHE cation binding domain containing protein
ORTHOMCL936	X	X	PF00578.23	AhpC-TSA	AhpC/TSA family			cog.000043	arCOG00310	O	Bcp	Peroxiredoxin
ORTHOMCL937	X	X	PF12730.9	ABC2_membrane_4	ABC-2 family transporter protein			cog.000181	arCOG02436	O	NosY	ABC-type transport system involved in multi-copper enzyme maturation, permease component
ORTHOMCL938	X	X	PF00005.29;PF13732.8	ABC_tran;DUF4162	ABC transporter ; Domain of unknown function (DUF4162)	K01990	ABC-2.A; ABC-2 type transport system ATP-binding protein	cog.003489	arCOG00196	V	CcmA	ABC-type multidrug transport system, ATPase component
ORTHOMCL939	X	X	PF07992.16;PF02852.24	Pyr_redox_2;Pyr_redox_dim	Pyridine nucleotide-disulphide oxidoreductase ; Pyridine nucleotide-disulphide oxidoreductase, dimerisation domain	K17883	mtr; mycothione reductase [EC:1.8.1.15]	cog.001214	arCOG01068	C	Lpd	Pyruvate/2-oxoglutarate dehydrogenase complex, dihydrolipoamide dehydrogenase (E3) component or related enzyme
ORTHOMCL940	X	X	PF12802.9	MarR_2	MarR family			cog.001723	arCOG03182	K	MarR	Transcriptional regulator, MarR family
ORTHOMCL941	X	X	PF00005.29	ABC_tran	ABC transporter	K02003	ABC.CD.A; putative ABC transport system ATP-binding protein	cog.001491	arCOG00922	V	SalX	ABC-type antimicrobial peptide transport system, ATPase component
ORTHOMCL942	X	X	PF12704.9;PF02687.23	MacB_PCD;FtsX	MacB-like periplasmic core domain ; FtsX-like permease family	K02004	ABC.CD.P; putative ABC transport system permease protein	cog.000297;cog.001593	arCOG02312;arCOG02312	V;V	SalY;SalY	ABC-type antimicrobial peptide transport system, permease component;ABC-type antimicrobial peptide transport system, permease component
ORTHOMCL943	X	X	PF02776.20;PF00205.24;PF02775.23	TPP_enzyme_N;TPP_enzyme_M;TPP_enzyme_C	Thiamine pyrophosphate enzyme, N-terminal TPP binding domain ; Thiamine pyrophosphate enzyme, central domain ; Thiamine pyrophosphate enzyme, C-terminal TPP binding domain	K01652	E2.2.1.6L, ilvB, ilvG, ilvI; acetolactate synthase I/II/III large subunit [EC:2.2.1.6]	cog.000303	arCOG01998	E	IlvB	Acetolactate synthase large subunit or other thiamine pyrophosphate-requiring enzyme
ORTHOMCL944	X	X	PF00210.26	Ferritin	Ferritin-like domain	K02217	ftnA, ftn; ferritin [EC:1.16.3.2]	cog.001967	arCOG01095	P	Ftn	Ferritin
ORTHOMCL945	X	X	PF01206.19	TusA	Sulfurtransferase TusA	K04085	tusA, sirA; tRNA 2-thiouridine synthesizing protein A [EC:2.8.1.-]	cog.001490	arCOG02062	P	TusA	TusA-related sulfurtransferase
ORTHOMCL946	X	X	PF02635.17;PF13686.8	DrsE;DrsE_2	DsrE/DsrF-like family ; DsrE/DsrF/DrsH-like family	K07092	K07092; uncharacterized protein	cog.001333	arCOG02066	R	-	DsrE/DsrF/DrsH-like family peroxiredoxin
ORTHOMCL947	X	X	PF00266.21	Aminotran_5	Aminotransferase class-V	K04487	iscS, NFS1; cysteine desulfurase [EC:2.8.1.7]	cog.000495	arCOG00066	E	NifS/DndA	Cysteine sulfinate desulfinase/cysteine desulfurase or related enzyme
ORTHOMCL948	X	X	PF01592.18;PF13738.8	NifU_N;Pyr_redox_3	NifU-like N terminal domain ; Pyridine nucleotide-disulphide oxidoreductase	K04488	iscU, nifU; nitrogen fixation protein NifU and related proteins	cog.000456;cog.001761	arCOG02077;arCOG01296	C;O	IscU;TrxB	NifU homolog involved in Fe-S cluster formation;Thioredoxin reductase
ORTHOMCL949	X	X	PF13673.9;PF00583.27	Acetyltransf_10;Acetyltransf_1	Acetyltransferase (GNAT) domain ; Acetyltransferase (GNAT) family			cog.000287	arCOG00844	K	WecD	Acetyltransferase (GNAT) family
ORTHOMCL950	X	X	PF02915.19	Rubrerythrin	Rubrerythrin			cog.001576	arCOG01097	C	-	Rubrerythrin
ORTHOMCL951	X	X	PF01880.20	Desulfoferrodox	Desulfoferrodoxin	K05919	dfx; superoxide reductase [EC:1.15.1.2]	cog.000667	arCOG02146	C	-	Desulfoferredoxin
ORTHOMCL952	X	X	PF12746.9	GNAT_acetyltran	GNAT acetyltransferase			cog.002743	arCOG00845	K	WecD	Acetyltransferase (GNAT) family
ORTHOMCL953	X	X	PF13855.8	LRR_8	Leucine rich repeat			cog.000545	arCOG06769	R	-	Leucine-rich repeats domain
ORTHOMCL954	X	X	PF02775.23;PF12367.10	TPP_enzyme_C;PFO_beta_C	Thiamine pyrophosphate enzyme, C-terminal TPP binding domain ; Pyruvate ferredoxin oxidoreductase beta subunit C terminal	K00175	korB, oorB, oforB; 2-oxoglutarate/2-oxoacid ferredoxin oxidoreductase subunit beta [EC:1.2.7.3 1.2.7.11]	cog.000610	arCOG01599	C	PorB	Pyruvate:ferredoxin oxidoreductase or related 2-oxoacid:ferredoxin oxidoreductase, beta subunit
ORTHOMCL955	X	X	PF01558.20;PF01855.21	POR;POR_N	Pyruvate ferredoxin/flavodoxin oxidoreductase ; Pyruvate flavodoxin/ferredoxin oxidoreductase, thiamine diP-bdg	K00174	korA, oorA, oforA; 2-oxoglutarate/2-oxoacid ferredoxin oxidoreductase subunit alpha [EC:1.2.7.3 1.2.7.11]	cog.000586	arCOG01606	C	PorA	Pyruvate:ferredoxin oxidoreductase or related 2-oxoacid:ferredoxin oxidoreductase, alpha subunit and gamma
ORTHOMCL956	X	X	PF00301.22	Rubredoxin	Rubredoxin			cog.000977	-	S	-	Zn ribbon domain
ORTHOMCL957	X	X	PF13240.8;PF12773.9	zinc_ribbon_2;DZR	zinc-ribbon domain ; Double zinc ribbon			cog.000101;cog.002610;cog.004436	-;arCOG01580;-	S;K;S	-;-;-	Zn-ribbon domain;DNA-binding transcriptional regulator, Lrp family;Zn ribbon domain containing protein
ORTHOMCL958	X	X	PF03190.17	Thioredox_DsbH	Protein of unknown function, DUF255	K06888	K06888; uncharacterized protein	cog.000623	arCOG02007	O	-	Prenyltransferase family protein containing thioredoxin domain
ORTHOMCL959	X	X	PF00881.26	Nitroreductase	Nitroreductase family			cog.001372	arCOG00288	C	NfnB	Nitroreductase
ORTHOMCL960	X	X	PF02771.18;PF02770.21;PF00441.26	Acyl-CoA_dh_N;Acyl-CoA_dh_M;Acyl-CoA_dh_1	Acyl-CoA dehydrogenase, N-terminal domain ; Acyl-CoA dehydrogenase, middle domain ; Acyl-CoA dehydrogenase, C-terminal domain	K00249	ACADM, acd; acyl-CoA dehydrogenase [EC:1.3.8.7]	cog.000614;cog.001296	arCOG01097;arCOG01707	C;I	-;CaiA	Rubrerythrin;Acyl-CoA dehydrogenase
ORTHOMCL961	-	X						cog.005507	arCOG07070	S	-	Uncharacterized membrane protein
ORTHOMCL962	X	X	PF00753.29;PF00258.27	Lactamase_B;Flavodoxin_1	Metallo-beta-lactamase superfamily ; Flavodoxin			cog.000196	arCOG00509	C	NorV	Flavorubredoxin
ORTHOMCL963	X	X	PF02943.17	FeThRed_B	Ferredoxin thioredoxin reductase catalytic beta chain	K17892	FTRC; ferredoxin-thioredoxin reductase catalytic chain [EC:1.8.7.2]	cog.001917	arCOG01100	C	-	Ferredoxin-thioredoxin reductase, catalytic subunit fused to rubrerythrin
ORTHOMCL964	X	X	PF00462.26	Glutaredoxin	Glutaredoxin			cog.001790	arCOG02606	O	GrxC	Glutaredoxin
ORTHOMCL965	X	X	PF07992.16;PF18267.3	Pyr_redox_2;Rubredoxin_C	Pyridine nucleotide-disulphide oxidoreductase ; Rubredoxin NAD+ reductase C-terminal domain	K00362	nirB; nitrite reductase (NADH) large subunit [EC:1.7.1.15]	cog.001300	arCOG01070	R	HcaD	NAD(FAD)-dependent dehydrogenase
ORTHOMCL966	X	X						cog.001434	arCOG02603	U	-	MON1-like Roadblock/LC7 superfamily domain fused to inactivated Ras family GTPase
ORTHOMCL967	X	X	PF00025.23	Arf	ADP-ribosylation factor family			cog.000312;cog.000675	arCOG01303;arCOG00362	E;U	GcvH;-	Glycine cleavage system H protein (lipoate-binding domain);Rab-like GTPase
ORTHOMCL968	X	X	PF00037.29;PF13237.8	Fer4;Fer4_10	4Fe-4S binding domain ; 4Fe-4S dicluster domain			cog.001598	arCOG02180	C	NapF	Polyferredoxin
ORTHOMCL969	X	X	PF02662.18	FlpD	Methyl-viologen-reducing hydrogenase, delta subunit	K14127	mvhD, vhuD, vhcD; F420-non-reducing hydrogenase iron-sulfur subunit [EC:1.12.99.- 1.8.98.5 1.8.98.6]	cog.000063	arCOG02475	C	FrhD	Coenzyme F420-reducing hydrogenase, delta subunit
ORTHOMCL970	X	X	PF02754.18	CCG	Cysteine-rich domain	K03389	hdrB2; heterodisulfide reductase subunit B2 [EC:1.8.7.3 1.8.98.4 1.8.98.5 1.8.98.6]	cog.001745	arCOG00338	C	HdrB	Heterodisulfide reductase
ORTHOMCL971	X	X	PF13183.8	Fer4_8	4Fe-4S dicluster domain	K03390	hdrC2; heterodisulfide reductase subunit C2 [EC:1.8.7.3 1.8.98.4 1.8.98.5 1.8.98.6]	cog.000539	arCOG00964	C	HdrC	Heterodisulfide reductase, subunit C
ORTHOMCL972	X	X	PF01206.19	TusA	Sulfurtransferase TusA	K04085	tusA, sirA; tRNA 2-thiouridine synthesizing protein A [EC:2.8.1.-]	cog.000260	arCOG02062	P	TusA	TusA-related sulfurtransferase
ORTHOMCL973	X	X	PF02635.17	DrsE	DsrE/DsrF-like family	K07235	tusD, dsrE; tRNA 2-thiouridine synthesizing protein D [EC:2.8.1.-]	cog.000411	arCOG02068	P	DsrE	Uncharacterized protein involved in intracellular sulfur reduction
ORTHOMCL974	X	X	PF02635.17	DrsE	DsrE/DsrF-like family	K07236	tusC, dsrF; tRNA 2-thiouridine synthesizing protein C	cog.001233	arCOG02069	P	DsrF	Uncharacterized protein involved in the oxidation of intracellular sulfur
ORTHOMCL975	X	X	PF04077.14	DsrH	DsrH like protein			cog.001233	arCOG02069	P	DsrF	Uncharacterized protein involved in the oxidation of intracellular sulfur
ORTHOMCL976	X	X	PF13686.8	DrsE_2	DsrE/DsrF/DrsH-like family			cog.002473	arCOG02064	C	-	Peroxiredoxin family protein
ORTHOMCL977	X	X	PF13412.8;PF13404.8	HTH_24;HTH_AsnC-type	Winged helix-turn-helix DNA-binding ; AsnC-type helix-turn-helix domain			cog.000143	arCOG01580	K	-	DNA-binding transcriptional regulator, Lrp family
ORTHOMCL978	X	X	PF13183.8	Fer4_8	4Fe-4S dicluster domain	K03390	hdrC2; heterodisulfide reductase subunit C2 [EC:1.8.7.3 1.8.98.4 1.8.98.5 1.8.98.6]	cog.000539	arCOG00964	C	HdrC	Heterodisulfide reductase, subunit C
ORTHOMCL979	X	X	PF02754.18	CCG	Cysteine-rich domain	K03389	hdrB2; heterodisulfide reductase subunit B2 [EC:1.8.7.3 1.8.98.4 1.8.98.5 1.8.98.6]	cog.001874	arCOG00338	C	HdrB	Heterodisulfide reductase
ORTHOMCL980	X	X	PF07992.16;PF00037.29;PF13187.8;PF14697.8	Pyr_redox_2;Fer4;Fer4_9;Fer4_21	Pyridine nucleotide-disulphide oxidoreductase ; 4Fe-4S binding domain ; 4Fe-4S dicluster domain ; 4Fe-4S dicluster domain	K03388	hdrA2; heterodisulfide reductase subunit A2 [EC:1.8.7.3 1.8.98.4 1.8.98.5 1.8.98.6]	cog.000219	arCOG02235	C	HdrA	Heterodisulfide reductase, subunit A or related polyferredoxin
ORTHOMCL981	X	X	PF02662.18	FlpD	Methyl-viologen-reducing hydrogenase, delta subunit	K14127	mvhD, vhuD, vhcD; F420-non-reducing hydrogenase iron-sulfur subunit [EC:1.12.99.- 1.8.98.5 1.8.98.6]	cog.001616	arCOG02475	C	FrhD	Coenzyme F420-reducing hydrogenase, delta subunit
ORTHOMCL982	X	X	PF01058.24	Oxidored_q6	NADH ubiquinone oxidoreductase, 20 Kd subunit			cog.000269;cog.005290	arCOG02472;-	C;C	FrhG;FrhG	Coenzyme F420-reducing hydrogenase, gamma subunit;Coenzyme F420-reducing hydrogenase
ORTHOMCL983	X	X	PF04422.15;PF14691.8;PF00743.21;PF13738.8;PF04432.15;PF07992.16	FrhB_FdhB_N;Fer4_20;FMO-like;Pyr_redox_3;FrhB_FdhB_C;Pyr_redox_2	Coenzyme F420 hydrogenase/dehydrogenase, beta subunit N-term ; Dihydroprymidine dehydrogenase domain II, 4Fe-4S cluster ; Flavin-binding monooxygenase-like ; Pyridine nucleotide-disulphide oxidoreductase ; Coenzyme F420 hydrogenase/dehydrogenase, beta subunit C terminus ; Pyridine nucleotide-disulphide oxidoreductase			cog.000228;cog.004749;cog.004803	arCOG01292;arCOG02650;arCOG00393	E;C;K	GltD;FrhB;-	NADPH-dependent glutamate synthase beta chain or related oxidoreductase;Coenzyme F420-reducing hydrogenase, beta subunit;Predicted membrane-associated trancriptional regulator
ORTHOMCL984	X	X	PF01206.19	TusA	Sulfurtransferase TusA	K04085	tusA, sirA; tRNA 2-thiouridine synthesizing protein A [EC:2.8.1.-]	cog.000260	arCOG02062	P	TusA	TusA-related sulfurtransferase
ORTHOMCL985	X	X	PF09335.13	SNARE_assoc	SNARE associated Golgi protein			cog.000293	arCOG03119	S	-	Membrane protein DedA family
ORTHOMCL986	X	X	PF00483.25	NTP_transferase	Nucleotidyl transferase	K00973	rfbA, rmlA, rffH; glucose-1-phosphate thymidylyltransferase [EC:2.7.7.24]	cog.001969	arCOG00669	M	RfbA	dTDP-glucose pyrophosphorylase
ORTHOMCL987	X	X	PF00025.23	Arf	ADP-ribosylation factor family			cog.000120	arCOG00362	U	-	Gtr1/RagA family GTPase
ORTHOMCL988	X	X	PF05911.13;PF06283.13	FPP;ThuA	Filament-like plant protein, long coiled-coil ; Trehalose utilisation			cog.001346;cog.003354	arCOG01312;-	S;S	-;-	Uncharacterized secreted protein;Uncharacterized secreted protein
ORTHOMCL989	X	X						cog.000274	arCOG07060	S	-	Zinc finger protein (C2CH type)
ORTHOMCL990	X	X	PF00180.22	Iso_dh	Isocitrate/isopropylmalate dehydrogenase	K00052	leuB, IMDH; 3-isopropylmalate dehydrogenase [EC:1.1.1.85]	cog.000441	arCOG01163	C	LeuB	Isocitrate/isopropylmalate dehydrogenase
ORTHOMCL991	X	X						cog.010526	-	S	-	Uncharacterized protein
ORTHOMCL992	X	X	PF02754.18	CCG	Cysteine-rich domain	K03389	hdrB2; heterodisulfide reductase subunit B2 [EC:1.8.7.3 1.8.98.4 1.8.98.5 1.8.98.6]	cog.000027	arCOG00338	C	SdhC	Succinate dehydrogenase subunit C
ORTHOMCL993	X	X	PF13237.8	Fer4_10	4Fe-4S dicluster domain	K03390	hdrC2; heterodisulfide reductase subunit C2 [EC:1.8.7.3 1.8.98.4 1.8.98.5 1.8.98.6]	cog.000025	arCOG00964	C	HdrC	Heterodisulfide reductase, subunit C
ORTHOMCL994	X	X	PF03065.17	Glyco_hydro_57	Glycosyl hydrolase family 57	K22451	jgt; 4-alpha-glucanotransferase [EC:2.4.1.25]	cog.000904	arCOG03284	G	-	Glycosyl hydrolase family 57
ORTHOMCL995	X	X	PF02389.17	Cornifin	Cornifin (SPRR) family			cog.014221	-	U	-	Gelsolin family protein
ORTHOMCL996	X	X	PF00294.26	PfkB	pfkB family carbohydrate kinase			cog.001786	arCOG00014	G	RbsK	Sugar kinase, ribokinase family
ORTHOMCL997	X	X	PF02516.16	STT3	Oligosaccharyl transferase STT3 subunit	K07151	STT3; dolichyl-diphosphooligosaccharide---protein glycosyltransferase [EC:2.4.99.18]	cog.001169;cog.001485;cog.010696	arCOG02044;arCOG02080;arCOG02044	M;M;M	AglB;-;AglB	N-glycosylation enzyme Stt3 membrane subunit;S-layer domain;N-glycosylation enzyme Stt3 membrane subunit
ORTHOMCL998	X	X	PF13432.8;PF13424.8;PF13414.8	TPR_16;TPR_12;TPR_11	Tetratricopeptide repeat ; Tetratricopeptide repeat ; TPR repeat			cog.000005	arCOG03038	R	-	TPR repeats containing protein
ORTHOMCL999	X	X	PF00828.21	Ribosomal_L27A	Ribosomal proteins 50S-L15, 50S-L18e, 60S-L27A	K02876	RP-L15, MRPL15, rplO; large subunit ribosomal protein L15	cog.000950	arCOG00779	J	RplO	Ribosomal protein L15
ORTHOMCL1000	X	X	PF00327.22	Ribosomal_L30	Ribosomal protein L30p/L7e	K02907	RP-L30, MRPL30, rpmD; large subunit ribosomal protein L30	cog.000795	arCOG04086	J	RpmD	Ribosomal protein L30
ORTHOMCL1001	X	X	PF00333.22;PF03719.17	Ribosomal_S5;Ribosomal_S5_C	Ribosomal protein S5, N-terminal domain ; Ribosomal protein S5, C-terminal domain	K02988	RP-S5, MRPS5, rpsE; small subunit ribosomal protein S5	cog.000826	arCOG04087	J	RpsE	Ribosomal protein S5
ORTHOMCL1002	X	X	PF17144.6	Ribosomal_L5e	Ribosomal large subunit proteins 60S L5, and 50S L18	K02881	RP-L18, MRPL18, rplR; large subunit ribosomal protein L18	cog.000891	arCOG04088	J	RplR	Ribosomal protein L18
ORTHOMCL1003	X	X	PF01280.22	Ribosomal_L19e	Ribosomal protein L19e	K02885	RP-L19e, RPL19; large subunit ribosomal protein L19e	cog.000867	arCOG04089	J	RPL19A	Ribosomal protein L19E
ORTHOMCL1004	X	X	PF01655.20	Ribosomal_L32e	Ribosomal protein L32	K02912	RP-L32e, RPL32; large subunit ribosomal protein L32e	cog.000838	arCOG00781	J	RPL32	Ribosomal protein L32E
ORTHOMCL1005	X	X	PF00347.25	Ribosomal_L6	Ribosomal protein L6	K02933	RP-L6, MRPL6, rplF; large subunit ribosomal protein L6	cog.000840	arCOG04090	J	RplF	Ribosomal protein L6P
ORTHOMCL1006	X	X	PF00410.21	Ribosomal_S8	Ribosomal protein S8	K02994	RP-S8, rpsH; small subunit ribosomal protein S8	cog.000734	arCOG04091	J	RpsH	Ribosomal protein S8
ORTHOMCL1007	X	X	PF00253.23	Ribosomal_S14	Ribosomal protein S14p/S29e			cog.001544	arCOG00782	J	RpsN	Ribosomal protein S14
ORTHOMCL1008	X	X	PF00281.21;PF00673.23	Ribosomal_L5;Ribosomal_L5_C	Ribosomal protein L5 ; ribosomal L5P family C-terminus	K02931	RP-L5, MRPL5, rplE; large subunit ribosomal protein L5	cog.000788	arCOG04092	J	RplE	Ribosomal protein L5
ORTHOMCL1009	X	X	PF00900.22;PF08071.14	Ribosomal_S4e;RS4NT	Ribosomal family S4e ; RS4NT (NUC023) domain	K02987	RP-S4e, RPS4; small subunit ribosomal protein S4e	cog.000726	arCOG04093	J	RPS4A	Ribosomal protein S4E
ORTHOMCL1010	X	X	PF16906.7	Ribosomal_L26	Ribosomal proteins L26 eukaryotic, L24P archaeal	K02895	RP-L24, MRPL24, rplX; large subunit ribosomal protein L24	cog.000833	arCOG04094	J	RplX	Ribosomal protein L24
ORTHOMCL1011	X	X	PF00238.21	Ribosomal_L14	Ribosomal protein L14p/L23e	K02874	RP-L14, MRPL14, rplN; large subunit ribosomal protein L14	cog.000859	arCOG04095	J	RplN	Ribosomal protein L14
ORTHOMCL1012	X	X	PF00366.22	Ribosomal_S17	Ribosomal protein S17	K02961	RP-S17, MRPS17, rpsQ; small subunit ribosomal protein S17	cog.000857	arCOG04096	J	RpsQ	Ribosomal protein S17
ORTHOMCL1013	X	X	PF00831.25	Ribosomal_L29	Ribosomal L29 protein	K02904	RP-L29, rpmC; large subunit ribosomal protein L29	cog.000799	arCOG00785	J	RpmC	Ribosomal protein L29
ORTHOMCL1014	X	X	PF07650.19;PF00189.22	KH_2;Ribosomal_S3_C	KH domain ; Ribosomal protein S3, C-terminal domain	K02982	RP-S3, rpsC; small subunit ribosomal protein S3	cog.000805	arCOG04097	J	RpsC	Ribosomal protein S3
ORTHOMCL1015	X	X	PF00237.21	Ribosomal_L22	Ribosomal protein L22p/L17e	K02890	RP-L22, MRPL22, rplV; large subunit ribosomal protein L22	cog.000968	arCOG04098	J	RplV	Ribosomal protein L22
ORTHOMCL1016	X	X	PF00203.23	Ribosomal_S19	Ribosomal protein S19	K02965	RP-S19, rpsS; small subunit ribosomal protein S19	cog.000967	arCOG04099	J	RpsS	Ribosomal protein S19
ORTHOMCL1017	X	X	PF01050.20	MannoseP_isomer	Mannose-6-phosphate isomerase			cog.003243	arCOG02427	M	{ManC}	Mannose-1-phosphate guanylyltransferase fused to cupin domain
ORTHOMCL1018	X	X
ORTHOMCL1019	X	X	PF01973.20	MAF_flag10	Protein of unknown function DUF115	K07142	mptE; 2-amino-4-hydroxy-6-hydroxymethyldihydropteridine diphosphokinase [EC:2.7.6.3]	cog.000989	arCOG04303	H	FolK	7,8-Dihydro-6-hydroxymethylpterin-pyrophosphokinase, HPPK, Rossmann fold enzyme
ORTHOMCL1020	X	X	PF01513.23;PF20143.1	NAD_kinase;NAD_kinase_C	ATP-NAD kinase N-terminal domain ; ATP-NAD kinase C-terminal domain			cog.000534	arCOG01350	F	-	Predicted inorganic polyphosphate/ATP-NAD kinase
ORTHOMCL1021	X	X	PF04756.15	OST3_OST6	OST3 / OST6 family, transporter family			cog.000691	-	M	-	Dolichyl-diphosphooligosaccharide-protein glycosyltransferase subunit STT3A
ORTHOMCL1022	X	X	PF08423.13	Rad51	Rad51	K04483;K04482	radA; DNA repair protein RadA;RAD51; DNA repair protein RAD51	cog.000469	arCOG00415	L	RadA	RecA/RadA recombinase, contains N-terminal HHH domain
ORTHOMCL1023	X	X						cog.000998	arCOG04153	K	-	RNA polymerase III subunit C34
ORTHOMCL1024	X	X	PF01728.21	FtsJ	FtsJ-like methyltransferase	K02427	rlmE, rrmJ, ftsJ; 23S rRNA (uridine2552-2'-O)-methyltransferase [EC:2.1.1.166]	cog.001082	arCOG00079	J	FtsJ	23S rRNA U2552 (ribose-2'-O)-methylase RlmE/FtsJ
ORTHOMCL1025	X	X	PF02005.18	TRM	N2,N2-dimethylguanosine tRNA methyltransferase	K00555	TRMT1, trm1; tRNA (guanine26-N2/guanine27-N2)-dimethyltransferase [EC:2.1.1.215 2.1.1.216]	cog.001010	arCOG01219	J	TRM1	N2,N2-dimethylguanosine tRNA methyltransferase
ORTHOMCL1026	X	X	PF08423.13;PF13481.8	Rad51;AAA_25	Rad51 ; AAA domain	K04484	radB; DNA repair protein RadB	cog.000152	arCOG00417	L	RadB	RecA/RadA recombinase
ORTHOMCL1027	X	X						cog.001272	arCOG03142	L	-	Nuclease of RNase H fold
ORTHOMCL1028	X	X	PF04015.14	DUF362	Domain of unknown function (DUF362)			cog.001520;cog.001555	-;arCOG02447	S;S	-;-	Uncharacterized protein;Uncharacterized protein
ORTHOMCL1029	X	X	PF01040.20	UbiA	UbiA prenyltransferase family			cog.001655	arCOG00476	H	UbiA	4-hydroxybenzoate polyprenyltransferase or related prenyltransferase
ORTHOMCL1030	X	X	PF01435.20	Peptidase_M48	Peptidase family M48			cog.000154;cog.000485;cog.003653	-;arCOG01331;-	S;O;S	-;HtpX;-	Uncharacterized protein;Zn-dependent protease with chaperone function;Uncharacterized domain
ORTHOMCL1031	X	X	PF01255.21	Prenyltransf	Putative undecaprenyl diphosphate synthase			cog.000946	arCOG01532	I	UppS	Undecaprenyl pyrophosphate synthase
ORTHOMCL1032	X	X	PF00348.19	polyprenyl_synt	Polyprenyl synthetase	K13787	idsA; geranylgeranyl diphosphate synthase, type I [EC:2.5.1.1 2.5.1.10 2.5.1.29]	cog.000203	arCOG01726	H	IspA	Geranylgeranyl pyrophosphate synthase
ORTHOMCL1033	X	X	PF01070.20	FMN_dh	FMN-dependent dehydrogenase	K01823	idi, IDI; isopentenyl-diphosphate Delta-isomerase [EC:5.3.3.2]	cog.001222	arCOG00613	H	LldD/Idi	FMN-dependent dehydrogenase, includes L-lactate dehydrogenase and type II isopentenyl diphosphate isomerase
ORTHOMCL1034	X	X	PF00696.30	AA_kinase	Amino acid kinase family	K06981	ipk; isopentenyl phosphate kinase [EC:2.7.4.26]	cog.000444	arCOG00860	I	-	Isopentenyl phosphate kinase, enzyme of modified mevalonate pathway
ORTHOMCL1035	X	X	PF00288.28;PF08544.15	GHMP_kinases_N;GHMP_kinases_C	GHMP kinases N terminal domain ; GHMP kinases C terminal	K00869	MVK, mvaK1; mevalonate kinase [EC:2.7.1.36]	cog.000535	arCOG01028	I	ERG12	Mevalonate kinase
ORTHOMCL1036	X	X	PF00368.20	HMG-CoA_red	Hydroxymethylglutaryl-coenzyme A reductase	K00054	mvaA; hydroxymethylglutaryl-CoA reductase [EC:1.1.1.88]	cog.001126	arCOG04260	I	HMG1	Hydroxymethylglutaryl-CoA reductase
ORTHOMCL1037	X	X				K17942	pmd; phosphomevalonate decarboxylase [EC:4.1.1.99]	cog.003936	arCOG02937	I	MVD1	Mevalonate pyrophosphate decarboxylase
ORTHOMCL1038	X	X	PF01154.19;PF08540.12	HMG_CoA_synt_N;HMG_CoA_synt_C	Hydroxymethylglutaryl-coenzyme A synthase N terminal ; Hydroxymethylglutaryl-coenzyme A synthase C terminal	K01641	HMGCS; hydroxymethylglutaryl-CoA synthase [EC:2.3.3.10]	cog.000890;cog.007783	arCOG01767;arCOG01767	I;I	PksG;PksG	3-hydroxy-3-methylglutaryl CoA synthase;3-hydroxy-3-methylglutaryl CoA synthase, C-terminal region
ORTHOMCL1039	X	X	PF01041.19	DegT_DnrJ_EryC1	DegT/DnrJ/EryC1/StrS aminotransferase family	K13010	per, rfbE; perosamine synthetase [EC:2.6.1.102]	cog.000190	arCOG00118	M	WecE	Predicted pyridoxal phosphate-dependent enzyme apparently involved in regulation of cell wall biogenesis
ORTHOMCL1040	X	X						cog.008109	-	U	-	Longin
ORTHOMCL1041	X	X	PF13452.8;PF01575.21	MaoC_dehydrat_N;MaoC_dehydratas	N-terminal half of MaoC dehydratase ; MaoC like domain	K17865	croR; 3-hydroxybutyryl-CoA dehydratase [EC:4.2.1.55]	cog.001235	arCOG00778	I	MaoC	Acyl dehydratase
ORTHOMCL1042	X	X	PF00132.26;PF14602.8	Hexapep;Hexapep_2	Bacterial transferase hexapeptide (six repeats) ; Hexapeptide repeat of succinyl-transferase			cog.000191;cog.000897	arCOG01848;arCOG01848	R;R	WbbJ;WbbJ	Acetyltransferase (isoleucine patch superfamily);Acetyltransferase (isoleucine patch superfamily)
ORTHOMCL1043	X	X	PF04007.14	DUF354	Protein of unknown function (DUF354)	K09726	K09726; uncharacterized protein	cog.001654	arCOG01395	R	-	Lipid-A-disaccharide synthase related glycosyltransferase
ORTHOMCL1044	X	X	PF01648.22	ACPS	4'-phosphopantetheinyl transferase superfamily			cog.004215	arCOG05271	H	Sfp	Phosphopantetheinyl transferase
ORTHOMCL1045	X	X	PF00561.22	Abhydrolase_1	alpha/beta hydrolase fold			cog.000745;cog.001522	arCOG07416;arCOG01648	R;R	MhpC;MhpC	Alpha/beta superfamily hydrolase;Alpha/beta superfamily hydrolase
ORTHOMCL1046	X	X	PF05893.16	LuxC	Acyl-CoA reductase (LuxC)			cog.004844	arCOG09601	I	LuxC	Acyl-CoA reductase
ORTHOMCL1047	X	X	PF04443.14	LuxE	Acyl-protein synthetase, LuxE			cog.002722	arCOG02620	C	-	4-Hydroxybutyryl-CoA synthetase (AMP-forming)
ORTHOMCL1048	X	X	PF00465.21	Fe-ADH	Iron-containing alcohol dehydrogenase	K04072	adhE; acetaldehyde dehydrogenase / alcohol dehydrogenase [EC:1.2.1.10 1.1.1.1]	cog.001484	arCOG00984	C	EutG	Alcohol dehydrogenase, class IV
ORTHOMCL1049	X	X	PF00501.30;PF13193.8	AMP-binding;AMP-binding_C	AMP-binding enzyme ; AMP-binding enzyme C-terminal domain	K01897	ACSL, fadD; long-chain acyl-CoA synthetase [EC:6.2.1.3]	cog.010852	arCOG00857	I	CaiC	Acyl-CoA synthetase (AMP-forming)/AMP-acid ligase II
ORTHOMCL1050	X	X	PF00550.27	PP-binding	Phosphopantetheine attachment site			cog.003455	arCOG09600	I	AcpP	Acyl carrier protein
ORTHOMCL1051	X	X	PF00953.23	Glycos_transf_4	Glycosyl transferase family 4	K01001	ALG7; UDP-N-acetylglucosamine--dolichyl-phosphate N-acetylglucosaminephosphotransferase [EC:2.7.8.15]	cog.000848;cog.002901	arCOG03199;-	M;S	AglH/Rfe;-	UDP-N-acetylmuramyl pentapeptide phosphotransferase/UDP-N-acetylglucosamine-1-phosphate transferase;Uncharacterized protein
ORTHOMCL1052	X	X	PF00561.22	Abhydrolase_1	alpha/beta hydrolase fold	K01055	pcaD; 3-oxoadipate enol-lactonase [EC:3.1.1.24]	cog.000015;cog.001902	arCOG07416;arCOG01648	R;R	MhpC;MhpC	Alpha/beta superfamily hydrolase;Alpha/beta superfamily hydrolase
ORTHOMCL1053	X	X	PF00730.27	HhH-GPD	HhH-GPD superfamily base excision DNA repair protein	K07457	K07457; endonuclease III related protein	cog.003882	arCOG00461	L	-	Uncharacterized protein related to Endonuclease III
ORTHOMCL1054	X	X	PF01557.20	FAA_hydrolase	Fumarylacetoacetate (FAA) hydrolase family			cog.000517	arCOG00235	Q	MhpD	2-keto-4-pentenoate hydratase/2-oxohepta-3-ene-1,7-dioic acid hydratase (catechol pathway)
ORTHOMCL1055	X	X	PF00025.23	Arf	ADP-ribosylation factor family	K07904	RAB11A; Ras-related protein Rab-11A	cog.000352;cog.002668;cog.001812;cog.004769	arCOG00362;-;arCOG00362;-	U;S;U;S	-;-;-;-	Rab-like GTPase;Uncharacterized domain;Rab-like GTPase;Uncharacterized domain
ORTHOMCL1056	X	X	PF18477.3	PIN_9	PIN like domain	K07158	K07158; uncharacterized protein	cog.000917	arCOG04312	J	Fcf1	rRNA-processing protein FCF1
ORTHOMCL1057	X	X	PF18884.2	TSP3_bac	Bacterial TSP3 repeat			cog.000067;cog.000363;cog.000159	arCOG07561;arCOG07561;arCOG02527	V;V;R	-;-;-	Secreted multidomain protein, often contains C-terminal toxin domain;Secreted multidomain protein, often contains C-terminal toxin domain;Secreted protein, with PKD repeat domain
ORTHOMCL1058	-	X	PF10386.11	DUF2441	Protein of unknown function (DUF2441)			cog.008655	-	S	-	Uncharacterized protein
ORTHOMCL1059	X	X	PF01176.21	eIF-1a	Translation initiation factor 1A / IF-1	K03236	EIF1A; translation initiation factor 1A	cog.000608	arCOG01179	J	InfA	Translation initiation factor 1 (IF-1)
ORTHOMCL1060	X	X	PF03439.15	Spt5-NGN	Early transcription elongation factor of RNA pol II, NGN section	K02601	nusG; transcription termination/antitermination protein NusG	cog.000763	arCOG01920	K	NusG	Transcription antiterminator NusG
ORTHOMCL1061	X	X						cog.002752	-	K	-	HTH domain
ORTHOMCL1062	X	X	PF01874.18	CitG	ATP:dephospho-CoA triphosphoribosyl transferase	K05966	citG; triphosphoribosyl-dephospho-CoA synthase [EC:2.4.2.52]	cog.000863	arCOG04238	H	CitG	Triphosphoribosyl-dephospho-CoA synthetase
ORTHOMCL1063	X	X						cog.011274	-	J	-	Eukaryotic ribosomal protein L22e
ORTHOMCL1064	X	X	PF02788.18;PF00016.22	RuBisCO_large_N;RuBisCO_large	Ribulose bisphosphate carboxylase large chain, N-terminal domain ; Ribulose bisphosphate carboxylase large chain, catalytic domain	K01601	rbcL, cbbL; ribulose-bisphosphate carboxylase large chain [EC:4.1.1.39]	cog.000400	arCOG04443	G	RbcL	Ribulose 1,5-bisphosphate carboxylase, large subunit, or a RuBisCO-like protein
ORTHOMCL1065	X	X	PF01008.19	IF-2B	Initiation factor 2 subunit family	K18237	K18237; ribose 1,5-bisphosphate isomerase [EC:5.3.1.29]	cog.001684	arCOG01124	G	E2b2	Ribose-1,5-bisphosphate isomerase, eIF-2B alpha/beta/delta family
ORTHOMCL1066	X	X	PF00731.22	AIRC	AIR carboxylase	K01588	purE; 5-(carboxyamino)imidazole ribonucleotide mutase [EC:5.4.99.18]	cog.001739	arCOG02464	F	PurE	Phosphoribosylcarboxyaminoimidazole (NCAIR) mutase
ORTHOMCL1067	X	X	PF01978.21	TrmB	Sugar-specific transcriptional regulator TrmB	K23356	trmB; HTH-type transcriptional regulator, sugar sensing transcriptional regulator	cog.000102	arCOG02038	K	-	Sugar-specific transcriptional regulator TrmB
ORTHOMCL1068	X	X	PF00581.22	Rhodanese	Rhodanese-like domain			cog.000334	arCOG02021	P	PspE	Rhodanese-related sulfurtransferase
ORTHOMCL1069	X	X	PF00118.26	Cpn60_TCP1	TCP-1/cpn60 chaperonin family	K22447	cct, ths; archaeal chaperonin	cog.001024	arCOG01257	O	GroEL	Chaperonin GroEL, HSP60 family
ORTHOMCL1070	X	X	PF02837.20;PF00703.23	Glyco_hydro_2_N;Glyco_hydro_2	Glycosyl hydrolases family 2, sugar binding domain ; Glycosyl hydrolases family 2	K01190;K01195	lacZ; beta-galactosidase [EC:3.2.1.23];uidA, GUSB; beta-glucuronidase [EC:3.2.1.31]	cog.002798	arCOG07337	G	LacZ	Beta-galactosidase/beta-glucuronidase
ORTHOMCL1071	X	X	PF04014.20	MazE_antitoxin	Antidote-toxin recognition MazE, bacterial antitoxin			cog.000094	arCOG00811	R	-	Acetolactate synthase, small subunit
ORTHOMCL1072	X	X						cog.002593	-	S	-	Uncharacterized protein
ORTHOMCL1073	X	X	PF08501.13;PF01488.22;PF18317.3	Shikimate_dh_N;Shikimate_DH;SDH_C	Shikimate dehydrogenase substrate binding domain ; Shikimate / quinate 5-dehydrogenase ; Shikimate 5'-dehydrogenase C-terminal domain	K00014	aroE; shikimate dehydrogenase [EC:1.1.1.25]	cog.002194	arCOG01033	E	AroE	Shikimate 5-dehydrogenase
ORTHOMCL1074	X	X	PF17214.5;PF00753.29;PF10996.10;PF07521.14	KH_7;Lactamase_B;Beta-Casp;RMMBL	KH domain ; Metallo-beta-lactamase superfamily ; Beta-Casp domain ; Zn-dependent metallo-hydrolase RNA specificity domain	K07041	K07041; uncharacterized protein	cog.000663	arCOG00543	J	FttA	Transcription termination factor, consists of metallo-beta-lactamase domain and an RNA-binding KH domain
ORTHOMCL1075	X	X	PF12801.9	Fer4_5	4Fe-4S binding domain	K02574	napH; ferredoxin-type protein NapH	cog.001225;cog.007045	arCOG02772;-	C;S	NapH;-	Polyferredoxin;Uncharacterized protein
ORTHOMCL1076	X	X						cog.001328	arCOG01378	R	-	Uncharacterized protein of the AP superfamily
ORTHOMCL1077	X	X	PF01969.19	DUF111	Protein of unknown function DUF111	K09121	larC; pyridinium-3,5-bisthiocarboxylic acid mononucleotide nickel chelatase [EC:4.99.1.12]	cog.001098	arCOG02701	S	-	Uncharacterized protein
ORTHOMCL1078	X	X						cog.004063	arCOG01008	V	NikR	Transcriptional regulator, CopG/Arc/MetJ family (DNA-binding and a metal-binding domains)
ORTHOMCL1079	X	X	PF17125.7;PF01189.19	Methyltr_RsmF_N;Methyltr_RsmB-F	N-terminal domain of 16S rRNA methyltransferase RsmF ; 16S rRNA methyltransferase RsmB/F	K14835	NOP2; 25S rRNA (cytosine2870-C5)-methyltransferase [EC:2.1.1.310]	cog.000407	arCOG00973	J	RsmB	16S rRNA C967 or C1407 C5-methylase, RsmB/RsmF family
ORTHOMCL1080	X	X	PF03657.15	UPF0113	UPF0113 PUA domain			cog.001089	arCOG00993	J	NIP7	Protein involved in ribosomal biogenesis, contains PUA domain
ORTHOMCL1081	X	X
ORTHOMCL1082	X	X	PF12679.9	ABC2_membrane_2	ABC-2 family transporter protein	K25147	berB; beta-exotoxin I transport system permease protein	cog.000181;cog.014158	arCOG02436;-	O;S	NosY;-	ABC-type transport system involved in multi-copper enzyme maturation, permease component;Uncharacterized protein
ORTHOMCL1083	X	X	PF00005.29	ABC_tran	ABC transporter	K25148	berA; beta-exotoxin I transport system ATP-binding protein	cog.000010	arCOG00196	V	CcmA	ABC-type multidrug transport system, ATPase component
ORTHOMCL1084	X	X	PF01928.23	CYTH	CYTH domain	K05873	cyaB; adenylate cyclase, class 2 [EC:4.6.1.1]	cog.000731	arCOG01723	F	CyaB	Adenylate cyclase, class 2 (thermophilic)
ORTHOMCL1085	X	X	PF01966.24	HD	HD domain	K06950	K06950; uncharacterized protein	cog.000356	arCOG01860	R	-	Predicted HD superfamily hydrolase
ORTHOMCL1086	X	X	PF02384.18;PF18135.3	N6_Mtase;Type_ISP_C	N-6 DNA Methylase ; Type ISP C-terminal specificity domain			cog.001061;cog.004636;cog.008320	arCOG02632;arCOG10082;arCOG10082	V;S;S	HsdM;-;-	Type I restriction-modification system methyltransferase subunit;Uncharacterized protein;Uncharacterized protein
ORTHOMCL1087	X	X	PF04015.14	DUF362	Domain of unknown function (DUF362)			cog.000045;cog.005039	arCOG02447;-	S;S	-;-	Uncharacterized conserved protein, DUF362 family;Uncharacterized protein
ORTHOMCL1088	X	X
ORTHOMCL1089	X	X						cog.001180	arCOG00980	O	SlpA	FKBP-type peptidyl-prolyl cis-trans isomerase 2
ORTHOMCL1090	X	X	PF08282.14	Hydrolase_3	haloacid dehalogenase-like hydrolase			cog.002887	arCOG01213	R	Cof	HAD superfamily hydrolase
ORTHOMCL1091	X	X	PF09822.11	ABC_transp_aux	ABC-type uncharacterized transport system			cog.000949	arCOG01312	S	-	Uncharacterized secreted protein
ORTHOMCL1092	X	X	PF02475.18	Met_10	Met-10+ like-protein	K07055	TRM12, TYW2; tRNA wybutosine-synthesizing protein 2 [EC:2.5.1.114]	cog.000952	arCOG10124	J	TYW2	Wybutosine (yW) biosynthesis enzyme TYW2, tRNA(Phe) (4-demethylwyosine(37)-C(7)) aminocarboxypropyltransferase transferase
ORTHOMCL1093	X	X	PF02566.21	OsmC	OsmC-like protein			cog.000500	arCOG03686	O	-	Predicted redox protein
ORTHOMCL1094	X	X	PF00890.26;PF02910.22	FAD_binding_2;Succ_DH_flav_C	FAD binding domain ; Fumarate reductase flavoprotein C-term	K00278	nadB; L-aspartate oxidase [EC:1.4.3.16]	cog.001362	arCOG00572	H	NadB	Aspartate oxidase
ORTHOMCL1095	X	X						cog.002621	-	S	-	Uncharacterized protein
ORTHOMCL1096	X	X	PF00378.22	ECH_1	Enoyl-CoA hydratase/isomerase	K01715	crt; enoyl-CoA hydratase [EC:4.2.1.17]	cog.000238	arCOG00249	I	FadB	3-hydroxyacyl-CoA dehydrogenase, some fused to Enoyl-CoA hydratase
ORTHOMCL1097	X	X	PF02770.21;PF00441.26	Acyl-CoA_dh_M;Acyl-CoA_dh_1	Acyl-CoA dehydrogenase, middle domain ; Acyl-CoA dehydrogenase, C-terminal domain	K00248	ACADS, bcd; butyryl-CoA dehydrogenase [EC:1.3.8.1]	cog.000065	arCOG01707	I	CaiA	Acyl-CoA dehydrogenase
ORTHOMCL1098	-	X	PF13347.8	MFS_2	MFS/sugar transport protein	K03292	TC.GPH; glycoside/pentoside/hexuronide:cation symporter, GPH family	cog.004564;cog.000552	arCOG00146;arCOG00146	G;G	MelB;MelB	Na+/melibiose symporter or related transporter;Na+/melibiose symporter or related transporter
ORTHOMCL1099	X	X	PF00857.22	Isochorismatase	Isochorismatase family			cog.000587	arCOG01943	Q	PncA	Amidase related to nicotinamidase
ORTHOMCL1100	X	X	PF07992.16	Pyr_redox_2	Pyridine nucleotide-disulphide oxidoreductase	K00384	trxB, TRR; thioredoxin reductase (NADPH) [EC:1.8.1.9]	cog.000071	arCOG01296	O	TrxB	Thioredoxin reductase
ORTHOMCL1101	X	X				K06941	rlmN; 23S rRNA (adenine2503-C2)-methyltransferase [EC:2.1.1.192]	cog.000213;cog.005578	arCOG00940;-	R;S	-;-	Radical SAM superfamily enzyme, possible viperin homolog;Uncharacterized protein
ORTHOMCL1102	X	X	PF00082.24	Peptidase_S8	Subtilase family	K17734	aprX; serine protease AprX [EC:3.4.21.-]	cog.000169	arCOG00702	R	-	Predicted multidomain toxin, contains peptidase S8 domain, delivery module and Rnase A domain
ORTHOMCL1103	X	X	PF04307.16	YdjM	LexA-binding, inner membrane-associated putative hydrolase			cog.003814	arCOG03391	R	-	Membrane-bound metal-dependent hydrolase YbcI, DUF457 family
ORTHOMCL1104	X	X	PF00346.21;PF00329.21	Complex1_49kDa;Complex1_30kDa	Respiratory-chain NADH dehydrogenase, 49 Kd subunit ; Respiratory-chain NADH dehydrogenase, 30 Kd subunit			cog.000679;cog.001539	arCOG01551;arCOG01547	C;C	NuoC;HycE	NADH dehydrogenase subunit C;Ni,Fe-hydrogenase III large subunit and subunit G
ORTHOMCL1105	X	X						cog.002562;cog.002696	-;-	S;S	-;-	Uncharacterized protein;Uncharacterized protein
ORTHOMCL1106	X	X	PF13240.8	zinc_ribbon_2	zinc-ribbon domain			cog.002696	-	S	-	Uncharacterized protein
ORTHOMCL1107	X	X	PF00692.21	dUTPase	dUTPase	K01520	dut, DUT; dUTP pyrophosphatase [EC:3.6.1.23]	cog.001687	arCOG04048	F	Dcd	Deoxycytidine deaminase
ORTHOMCL1108	X	X						cog.000484	arCOG00830	M	-	Sortase or related acyltransferase
ORTHOMCL1109	X	X	PF00266.21	Aminotran_5	Aminotransferase class-V	K04487	iscS, NFS1; cysteine desulfurase [EC:2.8.1.7]	cog.000495	arCOG00066	E	NifS/DndA	Cysteine sulfinate desulfinase/cysteine desulfurase or related enzyme
ORTHOMCL1110	X	X	PF00750.21;PF05746.17	tRNA-synt_1d;DALR_1	tRNA synthetases class I (R) ; DALR anticodon binding domain	K01887	RARS, argS; arginyl-tRNA synthetase [EC:6.1.1.19]	cog.000797	arCOG00487	J	ArgS	Arginyl-tRNA synthetase
ORTHOMCL1111	X	X	PF06026.16	Rib_5-P_isom_A	Ribose 5-phosphate isomerase A (phosphoriboisomerase A)	K01807	rpiA; ribose 5-phosphate isomerase A [EC:5.3.1.6]	cog.000913	arCOG01122	G	RpiA	Ribose 5-phosphate isomerase
ORTHOMCL1112	X	X	PF00587.27;PF03129.22;PF09180.13	tRNA-synt_2b;HGTP_anticodon;ProRS-C_1	tRNA synthetase class II core domain (G, H, P, S and T) ; Anticodon binding domain ; Prolyl-tRNA synthetase, C-terminal	K01881	PARS, proS; prolyl-tRNA synthetase [EC:6.1.1.15]	cog.000901	arCOG00402	J	ProS	Prolyl-tRNA synthetase
ORTHOMCL1113	X	X	PF12840.9	HTH_20	Helix-turn-helix domain			cog.002058	arCOG02611	K	-	Transcriptional regulator, implicated in bacteriocin system regulation, contains HTH domain
ORTHOMCL1114	X	X						cog.004999	-	U	-	Longin domain
ORTHOMCL1115	X	X	PF11369.10	DUF3160	Protein of unknown function (DUF3160)			cog.002098	arCOG03315	S	-	Uncharacterized protein
ORTHOMCL1116	X	X	PF05221.19	AdoHcyase	S-adenosyl-L-homocysteine hydrolase	K01251	E3.3.1.1, ahcY; adenosylhomocysteinase [EC:3.3.1.1]	cog.000613	arCOG04137	H	SAM1	S-adenosylhomocysteine hydrolase
ORTHOMCL1117	X	X	PF01037.23	AsnC_trans_reg	Lrp/AsnC ligand binding domain			cog.001669;cog.001810	arCOG01580;arCOG01580	K;K	-;-	DNA-binding transcriptional regulator, Lrp family;DNA-binding transcriptional regulator, Lrp family
ORTHOMCL1118	X	X	PF01399.29;PF09743.11	PCI;E3_UFM1_ligase	PCI domain ; E3 UFM1-protein ligase 1			cog.003836	-	O	-	E3 UFM1-protein ligase 1 domain fused to Zn binding domains, Adaptin-C domain and Vps28 C-terminal region
ORTHOMCL1119	X	X	PF06094.14	GGACT	Gamma-glutamyl cyclotransferase, AIG2-like			cog.002868	arCOG05099	R	YtfP	Uncharacterized protein YtfP, gamma-glutamylcyclotransferase (GGCT)/AIG2-like family
ORTHOMCL1120	X	X	PF06283.13	ThuA	Trehalose utilisation			cog.000949	arCOG01312	S	-	Uncharacterized secreted protein
ORTHOMCL1121	X	X	PF00227.28	Proteasome	Proteasome subunit	K03433	psmB, prcB; proteasome beta subunit [EC:3.4.25.1]	cog.000403	arCOG00970	O	PRE1	20S proteasome, beta subunit
ORTHOMCL1122	X	X	PF03684.15	UPF0179	Uncharacterised protein family (UPF0179)	K09730	K09730; uncharacterized protein	cog.003016	arCOG04477	R	-	Predicted metal binding protein
ORTHOMCL1123	X	X						cog.000113	-	U	-	Longin family domain fused to HTH domain
ORTHOMCL1124	X	X	PF01433.22	Peptidase_M1	Peptidase family M1 domain			cog.000853	arCOG02969	E	PepN	Aminopeptidase N
ORTHOMCL1125	X	X	PF00730.27	HhH-GPD	HhH-GPD superfamily base excision DNA repair protein	K10773	NTH; endonuclease III [EC:4.2.99.18]	cog.000349	arCOG00459	L	Nth	EndoIII-related endonuclease
ORTHOMCL1126	X	X	PF00072.26	Response_reg	Response regulator receiver domain			cog.000537	arCOG02391	T	CheY	Rec domain
ORTHOMCL1127	X	X	PF00989.27;PF00512.27;PF02518.28	PAS;HisKA;HATPase_c	PAS fold ; His Kinase A (phospho-acceptor) domain ; Histidine kinase-, DNA gyrase B-, and HSP90-like ATPase	K02482	flgS; two-component system, NtrC family, sensor kinase [EC:2.7.13.3]	cog.000204;cog.000564	arCOG02358;arCOG06192	T;T	-;-	Signal transduction histidine ;Signal transduction histidine kinase, contains PAS domain
ORTHOMCL1128	X	X	PF01451.23	LMWPc	Low molecular weight phosphotyrosine protein phosphatase			cog.000828	arCOG04425	T	Wzb	Protein-tyrosine-phosphatase
ORTHOMCL1129	X	X	PF02811.21	PHP	PHP domain	K04486	E3.1.3.15B; histidinol-phosphatase (PHP family) [EC:3.1.3.15]	cog.000207	arCOG00304	E	HIS2	Histidinol phosphatase or related hydrolase of the PHP family
ORTHOMCL1130	X	X						cog.005182;cog.005291	arCOG02632;-	V;S	HsdM;-	Type I restriction-modification system methyltransferase subunit;Uncharacterized protein
ORTHOMCL1131	X	X	PF19583.1	ODP	ODP family beta lactamase	K01069	gloB, gloC, HAGH; hydroxyacylglutathione hydrolase [EC:3.1.2.6]	cog.001020	arCOG00504	R	-	Metal-dependent hydrolase of the beta-lactamase superfamily II
ORTHOMCL1132	X	X						cog.004999	-	U	-	Longin domain
ORTHOMCL1133	X	X	PF16897.7;PF02824.23	MMR_HSR1_Xtn;TGS	C-terminal region of MMR_HSR1 domain ; TGS domain			cog.000406	arCOG00358	J	DRG	Ribosome-interacting GTPase 1
ORTHOMCL1134	X	X	PF00892.22	EamA	EamA-like transporter family			cog.000155	arCOG00272	G	RhaT	Permease of the drug/metabolite transporter (DMT) superfamily
ORTHOMCL1135	X	X	PF00892.22	EamA	EamA-like transporter family			cog.000048	arCOG00271	G	RhaT	Permease of the drug/metabolite transporter (DMT) superfamily
ORTHOMCL1136	X	X	PF00881.26	Nitroreductase	Nitroreductase family	K19285	nfrA1; FMN reductase (NADPH) [EC:1.5.1.38]	cog.001393;cog.003950	arCOG00288;-	C;S	NfnB;-	Nitroreductase;Uncharacterized protein
ORTHOMCL1137	X	X	PF13347.8	MFS_2	MFS/sugar transport protein	K03292	TC.GPH; glycoside/pentoside/hexuronide:cation symporter, GPH family	cog.000552	arCOG00146	G	MelB	Na+/melibiose symporter or related transporter
ORTHOMCL1138	X	X						cog.000028;cog.009495	arCOG01648;arCOG07416	R;R	MhpC;MhpC	Alpha/beta superfamily hydrolase;Alpha/beta superfamily hydrolase
ORTHOMCL1139	X	X	PF13347.8	MFS_2	MFS/sugar transport protein	K03292	TC.GPH; glycoside/pentoside/hexuronide:cation symporter, GPH family	cog.000552	arCOG00146	G	MelB	Na+/melibiose symporter or related transporter
ORTHOMCL1140	X	X						cog.009614	-	S	-	Uncharacterized protein
ORTHOMCL1141	X	X	PF00005.29	ABC_tran	ABC transporter	K15555	ssuB; sulfonate transport system ATP-binding protein [EC:7.6.2.14]	cog.002133	arCOG00193	P	TauB	ABC-type nitrate/sulfonate/bicarbonate transport system, ATPase component
ORTHOMCL1142	X	X	PF00528.24	BPD_transp_1	Binding-protein-dependent transport system inner membrane component	K15554	ssuC; sulfonate transport system permease protein	cog.002048	arCOG00169	P	TauC	ABC-type nitrate/sulfonate/bicarbonate transport system, permease component
ORTHOMCL1143	X	X						cog.002578	arCOG06817	V	-	CopG/RHH family DNA binding protein
ORTHOMCL1144	X	X	PF13379.8	NMT1_2	NMT1-like family	K15553	ssuA; sulfonate transport system substrate-binding protein	cog.001530	arCOG01803	P	TauA	ABC-type nitrate/sulfonate/bicarbonate transport system, periplasmic component
ORTHOMCL1145	X	X	PF00072.26;PF00512.27	Response_reg;HisKA	Response regulator receiver domain ; His Kinase A (phospho-acceptor) domain			cog.000204;cog.000537;cog.005736	arCOG02358;arCOG02391;-	T;T;U	-;CheY;TRAPPC1_Bet5	Signal transduction histidine ;Rec domain;Longin domain
ORTHOMCL1146	X	X	PF07690.18;PF13347.8	MFS_1;MFS_2	Major Facilitator Superfamily ; MFS/sugar transport protein			cog.001591	arCOG00130	G	-	MFS family permease
ORTHOMCL1147	X	X	PF02627.22	CMD	Carboxymuconolactone decarboxylase family			cog.001267	arCOG02148	S	-	Uncharacterized homolog of gamma-carboxymuconolactone decarboxylase subunit
ORTHOMCL1148	X	X	PF01613.20	Flavin_Reduct	Flavin reductase like domain			cog.000305	arCOG02016	C	RutF	NADH-FMN oxidoreductase RutF, flavin reductase (DIM6/NTAB) family
ORTHOMCL1149	X	X	PF06197.15	DUF998	Protein of unknown function (DUF998)			cog.002122;cog.002259	arCOG02008;arCOG02008	R;R	-;-	Uncharacterized membrane protein, a putative transporter component;Uncharacterized membrane protein, a putative transporter component
ORTHOMCL1150	X	X	PF05343.16	Peptidase_M42	M42 glutamyl aminopeptidase			cog.001694	arCOG01518	E	FrvX	Peptidase M42 family protein
ORTHOMCL1151	X	X						cog.000127;cog.003774	arCOG00606;-	R;S	-;-	CBS domain;Uncharacterized protein
ORTHOMCL1152	X	X	PF12773.9	DZR	Double zinc ribbon			cog.000173;cog.003798;cog.003948;cog.009762;cog.000101	arCOG07221;-;-;-;-	S;S;S;S;S	-;-;-;-;-	Zn-finger ribbon;Membrane domain of surface protein;Uncharacterized membrane protein;Membrane domain of surface protein;Zn-ribbon domain
ORTHOMCL1153	X	X						cog.003903	arCOG00576	P	-	Predicted divalent heavy-metal cations transporter
ORTHOMCL1154	-	X						cog.001997	arCOG01580	K	-	DNA-binding transcriptional regulator, Lrp family
ORTHOMCL1155	X	X	PF05977.15	MFS_3	Transmembrane secretion effector	K08217	mef; MFS transporter, DHA3 family, macrolide efflux protein	cog.000086	arCOG00135	G	-	MFS family permease
ORTHOMCL1156	X	X	PF07478.15	Dala_Dala_lig_C	D-ala D-ala ligase C-terminus	K01921	ddl; D-alanine-D-alanine ligase [EC:6.3.2.4]	cog.001892	arCOG01589	H	RimK	Glutathione synthase/glutaminyl transferase/alpha-L-glutamate ligase
ORTHOMCL1157	X	X	PF01841.21	Transglut_core	Transglutaminase-like superfamily			cog.000515	arCOG02165	E	-	Transglutaminase-like cysteine protease
ORTHOMCL1158	X	X	PF01008.19	IF-2B	Initiation factor 2 subunit family	K08963	mtnA; methylthioribose-1-phosphate isomerase [EC:5.3.1.23]	cog.001060	arCOG01123	E	MtnA	Methylthioribose-1-phosphate isomerase (methionine salvage pathway), a paralog of eIF-2B alpha subunit
ORTHOMCL1159	X	X	PF12900.9	Pyridox_ox_2	Pyridoxamine 5'-phosphate oxidase	K07005	K07005; uncharacterized protein	cog.000982	arCOG00520	V	NimA	Nitroimidazol reductase NimA or a related FMN-containing flavoprotein, pyridoxamine 5'-phosphate oxidase superfamily
ORTHOMCL1160	X	X	PF00753.29	Lactamase_B	Metallo-beta-lactamase superfamily	K06897	K06897; 7,8-dihydropterin-6-yl-methyl-4-(beta-D-ribofuranosyl)aminobenzene 5'-phosphate synthase [EC:2.5.1.105]	cog.000189	arCOG00503	R	-	Metal-dependent hydrolase of the beta-lactamase superfamily II
ORTHOMCL1161	X	X	PF04165.14	DUF401	Protein of unknown function (DUF401)	K09133	K09133; uncharacterized protein	cog.005511	arCOG04354	R	-	Tripartite tricarboxylate transporter (TTT) class transporter
ORTHOMCL1162	X	X	PF00132.26	Hexapep	Bacterial transferase hexapeptide (six repeats)			cog.000194	arCOG01849	R	PaaY	Isoleucine patch superfamily protein
ORTHOMCL1163	X	X	PF02567.18	PhzC-PhzF	Phenazine biosynthesis-like protein	K06998	phzF; trans-2,3-dihydro-3-hydroxyanthranilate isomerase [EC:5.3.3.17]	cog.000588	arCOG02256	R	-	Predicted epimerase, PhzC/PhzF homolog
ORTHOMCL1164	X	X						cog.002330;cog.003300;cog.004313	arCOG03038;-;-	R;S;K	-;-;-	TPR repeats containing protein;Uncharacterized protein;Helix-turn-helix domain
ORTHOMCL1165	X	X						cog.000094	arCOG00811	R	-	Acetolactate synthase, small subunit
ORTHOMCL1166	X	X	PF12840.9	HTH_20	Helix-turn-helix domain			cog.001837;cog.003268	arCOG02611;-	K;S	-;-	Transcriptional regulator, implicated in bacteriocin system regulation, contains HTH domain;Uncharacterized protein
ORTHOMCL1167	X	X	PF13420.9;PF00583.27	Acetyltransf_4;Acetyltransf_1	Acetyltransferase (GNAT) domain ; Acetyltransferase (GNAT) family			cog.000287	arCOG00844	K	WecD	Acetyltransferase (GNAT) family
ORTHOMCL1168	X	X						cog.001841	-	S	-	Uncharacterized protein
ORTHOMCL1169	X	X	PF09858.11	DUF2085	Predicted membrane protein (DUF2085)			cog.000328	arCOG03949	S	-	Uncharacterized membrane protein
ORTHOMCL1170	X	X						cog.002559	arCOG00362	U	-	Arf-like GTPase
ORTHOMCL1171	-	X						cog.013673	-	S	-	Uncharacterized protein
ORTHOMCL1172	-	X						cog.013120	-	S	-	Uncharacterized protein
ORTHOMCL1173	X	X	PF13419.8;PF13242.8	HAD_2;Hydrolase_like	Haloacid dehalogenase-like hydrolase ; HAD-hyrolase-like	K01091	gph; phosphoglycolate phosphatase [EC:3.1.3.18]	cog.002072	arCOG02293	R	-	HAD superfamily hydrolase
ORTHOMCL1174	X	X						cog.001797	-	S	-	Uncharacterized membrane protein
ORTHOMCL1175	X	X	PF13855.8;PF12799.9;PF00069.27	LRR_8;LRR_4;Pkinase	Leucine rich repeat ; Leucine Rich repeats (2 copies) ; Protein kinase domain			cog.000005;cog.000168;cog.002581	arCOG03038;arCOG06769;arCOG03682	R;R;T	-;-;-	TPR repeats containing protein;Leucine-rich repeats domain;Serine/threonine-protein kinase
ORTHOMCL1176	X	X	PF01408.24;PF02894.19	GFO_IDH_MocA;GFO_IDH_MocA_C	Oxidoreductase family, NAD-binding Rossmann fold ; Oxidoreductase family, C-terminal alpha/beta domain			cog.000836	arCOG01622	R	MviM	Predicted dehydrogenase
ORTHOMCL1177	X	X	PF00155.23	Aminotran_1_2	Aminotransferase class I and II	K00812	aspB; aspartate aminotransferase [EC:2.6.1.1]	cog.000066	arCOG01130	E	-	Aspartate/tyrosine/aromatic aminotransferase
ORTHOMCL1178	X	X	PF00742.21;PF03447.18	Homoserine_dh;NAD_binding_3	Homoserine dehydrogenase ; Homoserine dehydrogenase, NAD binding domain	K00003	hom; homoserine dehydrogenase [EC:1.1.1.3]	cog.002387	arCOG01351	E	ThrA	Homoserine dehydrogenase
ORTHOMCL1179	X	X						cog.005257	arCOG05014	C	HdrE	CoB--CoM heterodisulfide reductase subunit E
ORTHOMCL1180	X	X	PF03372.25	Exo_endo_phos	Endonuclease/Exonuclease/phosphatase family	K01142	E3.1.11.2, xthA; exodeoxyribonuclease III [EC:3.1.11.2]	cog.001352	arCOG02207	L	XthA	Exonuclease III
ORTHOMCL1181	X	X	PF00989.27;PF13188.9;PF00512.27;PF02518.28;PF00072.26;PF13426.9	PAS;PAS_8;HisKA;HATPase_c;Response_reg;PAS_9	PAS fold ; PAS domain ; His Kinase A (phospho-acceptor) domain ; Histidine kinase-, DNA gyrase B-, and HSP90-like ATPase ; Response regulator receiver domain ; PAS domain			cog.000029;cog.000131;cog.000204;cog.000537	arCOG02350;arCOG02358;arCOG02358;arCOG02391	T;T;T;T	-;-;-;CheY	PAS domain;PAS domain;Signal transduction histidine ;Rec domain
ORTHOMCL1182	X	X						cog.001840	-	S	-	Uncharacterized protein
ORTHOMCL1183	X	X						cog.014596	-	S	-	Uncharacterized protein
ORTHOMCL1184	X	X						cog.006318;cog.007061	-;arCOG04437	S;S	-;-	Uncharacterized protein;Uncharacterized distant homolog of cell wall-associated hydrolase
ORTHOMCL1185	X	X	PF00753.29	Lactamase_B	Metallo-beta-lactamase superfamily			cog.000458	arCOG00505	R	-	Metal-dependent hydrolase of the beta-lactamase superfamily II
ORTHOMCL1186	X	X	PF00025.23	Arf	ADP-ribosylation factor family	K07904;K07905	RAB11A; Ras-related protein Rab-11A;RAB11B; Ras-related protein Rab-11B	cog.000352	arCOG00362	U	-	Rab-like GTPase
ORTHOMCL1187	X	X						cog.007079	-	U	-	Bin/Amphiphysin/Rvs (BAR) domain
ORTHOMCL1188	X	X	PF00719.21	Pyrophosphatase	Inorganic pyrophosphatase	K01507	ppa; inorganic pyrophosphatase [EC:3.6.1.1]	cog.002002	arCOG01711	C	Ppa	Inorganic pyrophosphatase
ORTHOMCL1189	X	X	PF00155.23	Aminotran_1_2	Aminotransferase class I and II	K14155	patB, malY; cysteine-S-conjugate beta-lyase [EC:4.4.1.13]	cog.000066	arCOG01130	E	-	Aspartate/tyrosine/aromatic aminotransferase
ORTHOMCL1190	X	X						cog.003484	arCOG07930	S	-	Zinc finger C2H2-type
ORTHOMCL1191	X	X						cog.006498	arCOG01683	K	ArsR	Transcriptional regulator containing HTH domain, ArsR family
ORTHOMCL1192	X	X	PF18958.2	DUF5700	Putative zinc dependent peptidase (DUF5700)
ORTHOMCL1193	X	X	PF04055.23	Radical_SAM	Radical SAM superfamily			cog.001821	arCOG01363	C	-	Radical SAM superfamily enzyme
ORTHOMCL1194	X	X	PF00348.19	polyprenyl_synt	Polyprenyl synthetase	K13787	idsA; geranylgeranyl diphosphate synthase, type I [EC:2.5.1.1 2.5.1.10 2.5.1.29]	cog.000203	arCOG01726	H	IspA	Geranylgeranyl pyrophosphate synthase
ORTHOMCL1195	X	X						cog.001841	-	S	-	Uncharacterized protein
ORTHOMCL1196	X	X	PF01978.21	TrmB	Sugar-specific transcriptional regulator TrmB	K23356	trmB; HTH-type transcriptional regulator, sugar sensing transcriptional regulator	cog.000102	arCOG02038	K	-	Sugar-specific transcriptional regulator TrmB
ORTHOMCL1197	X	X	PF02769.24;PF00586.26	AIRS_C;AIRS	AIR synthase related protein, C-terminal domain ; AIR synthase related protein, N-terminal domain	K01008	selD, SEPHS; selenide, water dikinase [EC:2.7.9.3]	cog.001540	arCOG00643	E	SelD	Selenophosphate synthase
ORTHOMCL1198	X	X						cog.000413;cog.001340	-;-	U;S	-;-	Adaptin N terminal region (contains HEAT repeats);Coiled-coil domain
ORTHOMCL1199	X	X	PF00009.29;PF03144.27;PF09173.13	GTP_EFTU;GTP_EFTU_D2;eIF2_C	Elongation factor Tu GTP binding domain ; Elongation factor Tu domain 2 ; Initiation factor eIF2 gamma, C terminal	K03242	EIF2S3; translation initiation factor 2 subunit 3	cog.000820	arCOG01563	J	GCD11	Translation initiation factor 2, gamma subunit eIF-2 gamma, GTPase
ORTHOMCL1200	X	X	PF00202.23	Aminotran_3	Aminotransferase class-III	K09251	patA; putrescine aminotransferase [EC:2.6.1.82]	cog.000603	arCOG00914	E	ArgD	Ornithine/acetylornithine aminotransferase
ORTHOMCL1201	X	X	PF19709.1	DUF6206	Family of unknown function (DUF6206)			cog.003075	-	S	-	Uncharacterized protein
ORTHOMCL1202	X	X	PF00583.27;PF13673.9	Acetyltransf_1;Acetyltransf_10	Acetyltransferase (GNAT) family ; Acetyltransferase (GNAT) domain			cog.002962	arCOG00826	K	WecD	Acetyltransferase (GNAT) family
ORTHOMCL1203	X	X	PF01026.23	TatD_DNase	TatD related DNase	K03424	tatD; TatD DNase family protein [EC:3.1.21.-]	cog.000175	arCOG00891	L	TatD	Mg-dependent DNase
ORTHOMCL1204	X	X	PF07669.13;PF12950.9;PF02384.18	Eco57I;TaqI_C;N6_Mtase	Eco57I restriction-modification methylase ; TaqI-like C-terminal specificity domain ; N-6 DNA Methylase			cog.001055;cog.001196;cog.010627	arCOG04814;arCOG04814;arCOG08946	V;V;S	-;-;-	Type II restriction enzyme, methylase subunit;Type II restriction enzyme, C-terminal specificity domain;Uncharacterized protein
ORTHOMCL1205	-	X						cog.004223	arCOG01241	X	XerC	XerD/XerC family integrase, often contains N-terminal HTH domain
ORTHOMCL1206	X	X						cog.007490	-	S	-	Membrane domain of surface protein
ORTHOMCL1207	X	X						cog.000324;cog.001401	-;-	S;U	-;-	Uncharacterized membrane domain;Mu-homology domain of adaptor Adaptin/coatomer delta subunit
ORTHOMCL1208	X	X						cog.011490	-	S	-	Uncharacterized protein
ORTHOMCL1209	X	X						cog.000160	arCOG01138	O	-	Jab1/MPN domain containing protein, possible COP9 signalosome complex subunit 1 ortholog
ORTHOMCL1210	X	X	PF13646.8	HEAT_2	HEAT repeats			cog.001844	arCOG14534	U	-	Adaptin_N domain, contains HEAT repeats domain
ORTHOMCL1211	X	X	PF00117.30;PF02540.19;PF00958.24	GATase;NAD_synthase;GMP_synt_C	Glutamine amidotransferase class-I ; NAD synthase ; GMP synthase C terminal domain	K01951	guaA, GMPS; GMP synthase (glutamine-hydrolysing) [EC:6.3.5.2]	cog.001306;cog.001547	arCOG00085;arCOG00087	F;F	GuaA;GuaA	GMP synthase, PP-ATPase domain/subunit;GMP synthase - Glutamine amidotransferase domain
ORTHOMCL1212	X	X	PF13302.9;PF00583.27	Acetyltransf_3;Acetyltransf_1	Acetyltransferase (GNAT) domain ; Acetyltransferase (GNAT) family			cog.000484	arCOG00830	M	-	Sortase or related acyltransferase
ORTHOMCL1213	X	X	PF00583.27	Acetyltransf_1	Acetyltransferase (GNAT) family	K22477	argO; N-acetylglutamate synthase [EC:2.3.1.1]	cog.001059	arCOG00833	R	RimI	Acetyltransferase (GNAT) family
ORTHOMCL1214	X	X	PF01192.24	RNA_pol_Rpb6	RNA polymerase Rpb6	K03014	RPB6, POLR2F; DNA-directed RNA polymerases I, II, and III subunit RPABC2	cog.001046	arCOG01268	K	Rpo6/RpoZ	DNA-directed RNA polymerase subunit K/omega
ORTHOMCL1215	X	X	PF00808.25	CBFD_NFYB_HMF	Histone-like transcription factor (CBF/NF-Y) and archaeal histone			cog.003567	arCOG02144	L	HHT1	Histones H3 and H4
ORTHOMCL1216	X	X	PF00270.31;PF00271.33;PF02732.17;PF14520.8	DEAD;Helicase_C;ERCC4;HHH_5	DEAD/DEAH box helicase ; Helicase conserved C-terminal domain ; ERCC4 domain ; Helix-hairpin-helix domain			cog.000259	arCOG00872	L	MPH1	ERCC4-like helicase
ORTHOMCL1217	X	X	PF02811.21	PHP	PHP domain	K04486	E3.1.3.15B; histidinol-phosphatase (PHP family) [EC:3.1.3.15]	cog.000207	arCOG00304	E	HIS2	Histidinol phosphatase or related hydrolase of the PHP family
ORTHOMCL1218	X	X						cog.004251	-	S	-	Uncharacterized protein
ORTHOMCL1219	X	X	PF00022.21	Actin	Actin			cog.001643	arCOG03061	D	MreB	Actin-like ATPase involved in cell morphogenesis
ORTHOMCL1220	X	X						cog.001254;cog.004797	arCOG14083;-	R;S	-;-	CHAT domain containing protein, caspase family peptidase;Uncharacterized protein
ORTHOMCL1221	X	X						cog.004426	arCOG07315	I	-	Phospholipase D/Transphosphatidylase
ORTHOMCL1222	X	X						cog.002285	arCOG02682	G	-	MFS family permease
ORTHOMCL1223	X	X	PF00202.23	Aminotran_3	Aminotransferase class-III	K07250	gabT; 4-aminobutyrate aminotransferase / (S)-3-amino-2-methylpropionate transaminase / 5-aminovalerate transaminase [EC:2.6.1.19 2.6.1.22 2.6.1.48]	cog.000138	arCOG00915	E	GabT	4-aminobutyrate aminotransferase or related aminotransferase
ORTHOMCL1224	X	X	PF01411.21;PF07973.16;PF02272.21	tRNA-synt_2c;tRNA_SAD;DHHA1	tRNA synthetases class II (A) ; Threonyl and Alanyl tRNA synthetase second additional domain ; DHHA1 domain	K01872	AARS, alaS; alanyl-tRNA synthetase [EC:6.1.1.7]	cog.000790	arCOG01255	J	AlaS	Alanyl-tRNA synthetase
ORTHOMCL1225	X	X						cog.001340;cog.003164	-;-	S;S	-;-	Coiled-coil domain;Uncharacterized protein
ORTHOMCL1226	X	X						cog.001311;cog.004022	arCOG03047;-	R;S	-;-	TPR repeats containing protein;Uncharacterized protein
ORTHOMCL1227	X	X						cog.002400	-	S	-	Uncharacterized protein
ORTHOMCL1228	X	X	PF00664.25;PF00005.29	ABC_membrane;ABC_tran	ABC transporter transmembrane region ; ABC transporter	K06147	ABCB-BAC; ATP-binding cassette, subfamily B, bacterial	cog.002065	arCOG02841	V	MdlB	ABC-type multidrug transport system, ATPase and permease component
ORTHOMCL1229	X	X	PF00892.22;PF01037.23	EamA;AsnC_trans_reg	EamA-like transporter family ; Lrp/AsnC ligand binding domain			cog.000048;cog.001600	arCOG00271;arCOG01117	G;K	RhaT;-	Permease of the drug/metabolite transporter (DMT) superfamily;Lrp/AsnC family C-terminal domain
ORTHOMCL1230	X	X	PF01037.23	AsnC_trans_reg	Lrp/AsnC ligand binding domain			cog.001444	arCOG01117	K	-	Lrp/AsnC family C-terminal domain
ORTHOMCL1231	X	X	PF01037.23	AsnC_trans_reg	Lrp/AsnC ligand binding domain			cog.001444	arCOG01117	K	-	Lrp/AsnC family C-terminal domain
ORTHOMCL1232	X	X	PF17957.3;PF01650.20;PF04151.17	Big_7;Peptidase_C13;PPC	Bacterial Ig domain ; Peptidase C13 family ; Bacterial pre-peptidase C-terminal domain			cog.000307;cog.000647;cog.007490	arCOG11399;-;-	V;S;S	-;-;-	Metacaspase family peptidase;Membrane domain of surface protein;Membrane domain of surface protein
ORTHOMCL1233	X	X	PF03065.17;PF09210.13	Glyco_hydro_57;DUF1957	Glycosyl hydrolase family 57 ; Domain of unknown function (DUF1957)	K16149	K16149; 1,4-alpha-glucan branching enzyme [EC:2.4.1.18]	cog.002394	arCOG03281	G	-	Glycosyl hydrolase family 57
ORTHOMCL1234	X	X	PF02878.18;PF02879.18	PGM_PMM_I;PGM_PMM_II	Phosphoglucomutase/phosphomannomutase, alpha/beta/alpha domain I ; Phosphoglucomutase/phosphomannomutase, alpha/beta/alpha domain II	K16881	K16881; mannose-1-phosphate guanylyltransferase / phosphomannomutase [EC:2.7.7.13 5.4.2.8]	cog.000099	arCOG00767	G	{ManB}	Phosphomannomutase
ORTHOMCL1235	X	X	PF00483.25	NTP_transferase	Nucleotidyl transferase	K16881	K16881; mannose-1-phosphate guanylyltransferase / phosphomannomutase [EC:2.7.7.13 5.4.2.8]	cog.000135	arCOG00666	M	GCD1	N-acetylglucosamine-1-phosphate uridyltransferase
ORTHOMCL1236	X	X	PF00025.23	Arf	ADP-ribosylation factor family	K07877	RAB2A; Ras-related protein Rab-2A	cog.000281	arCOG00362	U	-	Rab-like GTPase
ORTHOMCL1237	X	X	PF13240.8	zinc_ribbon_2	zinc-ribbon domain			cog.001113	-	S	-	Zn-ribbon domain
ORTHOMCL1238	X	X	PF01981.18	PTH2	Peptidyl-tRNA hydrolase PTH2	K04794	PTH2; peptidyl-tRNA hydrolase, PTH2 family [EC:3.1.1.29]	cog.000756	arCOG04228	J	Pth2	Peptidyl-tRNA hydrolase
ORTHOMCL1239	X	X				K07722	nikR; CopG family transcriptional regulator, nickel-responsive regulator	cog.001467	arCOG01008	V	NikR	Transcriptional regulator, CopG/Arc/MetJ family (DNA-binding and a metal-binding domains)
ORTHOMCL1240	X	X	PF02749.18;PF01729.21	QRPTase_N;QRPTase_C	Quinolinate phosphoribosyl transferase, N-terminal domain ; Quinolinate phosphoribosyl transferase, C-terminal domain	K00767	nadC, QPRT; nicotinate-nucleotide pyrophosphorylase (carboxylating) [EC:2.4.2.19]	cog.000803	arCOG01482	H	NadC	Nicotinate-nucleotide pyrophosphorylase
ORTHOMCL1241	X	X	PF08497.12;PF04055.23;PF11842.10	Radical_SAM_N;Radical_SAM;DUF3362	Radical SAM N-terminal ; Radical SAM superfamily ; Domain of unknown function (DUF3362)			cog.011213	arCOG04984	C	-	Radical SAM superfamily enzyme
ORTHOMCL1242	X	X	PF01871.19	AMMECR1	AMMECR1	K09141	K09141; uncharacterized protein	cog.000787	arCOG01336	S	AMMECR1	Uncharacterized protein
ORTHOMCL1243	X	X	PF01979.22	Amidohydro_1	Amidohydrolase family	K01465	URA4, pyrC; dihydroorotase [EC:3.5.2.3]	cog.001298	arCOG00689	F	AllB	Dihydroorotase or related cyclic amidohydrolase
ORTHOMCL1244	X	X	PF08207.14	EFP_N	Elongation factor P (EF-P) KOW-like domain	K03263	EIF5A; translation initiation factor 5A	cog.000760	arCOG04277	J	Efp	Translation elongation factor P (EF-P)/translation initiation factor 5A (eIF-5A)
ORTHOMCL1245	X	X	PF01513.23;PF20143.1	NAD_kinase;NAD_kinase_C	ATP-NAD kinase N-terminal domain ; ATP-NAD kinase C-terminal domain	K00858	ppnK, NADK; NAD+ kinase [EC:2.7.1.23]	cog.000432	arCOG01348	H	NadF	NAD kinase
ORTHOMCL1246	X	X	PF17146.6	PIN_6	PIN domain of ribonuclease	K07060	nob1; endoribonuclease Nob1 [EC:3.1.-.-]	cog.000846	arCOG00721	J	Nob1	Endonuclease Nob1, consists of a PIN domain and a Zn-ribbon module
ORTHOMCL1247	X	X	PF00752.19;PF00867.20;PF01367.22	XPG_N;XPG_I;5_3_exonuc	XPG N-terminal domain ; XPG I-region ; 5'-3' exonuclease, C-terminal SAM fold	K04799	FEN1, RAD2; flap endonuclease-1 [EC:3.1.-.-]	cog.000365	arCOG04050	L	FEN1	5'-3' exonuclease
ORTHOMCL1248	X	X						cog.001107	arCOG07192	K	-	Transcriptional regulator, PadR family
ORTHOMCL1249	X	X	PF01935.19	DUF87	Helicase HerA, central domain			cog.001185;cog.005843	arCOG00280;arCOG00280	L;L	-;-	HerA helicase;HerA helicase
ORTHOMCL1250	X	X	PF00117.30	GATase	Glutamine amidotransferase class-I	K01951	guaA, GMPS; GMP synthase (glutamine-hydrolysing) [EC:6.3.5.2]	cog.001547	arCOG00087	F	GuaA	GMP synthase - Glutamine amidotransferase domain
ORTHOMCL1251	X	X						cog.002033	arCOG05363	E	-	CAAX family protease, possibly associated with type IV pili like system
ORTHOMCL1252	X	X	PF05547.13	Peptidase_M6	Immune inhibitor A peptidase M6			cog.000735;cog.003548;cog.009540	arCOG11112;arCOG11112;-	E;E;S	-;-;-	Zincin class protease;Zincin class protease;Uncharacterized protein
ORTHOMCL1253	X	X						cog.000147	arCOG00498	R	-	Metal-dependent hydrolase of the beta-lactamase superfamily II
ORTHOMCL1254	X	X	PF01978.21	TrmB	Sugar-specific transcriptional regulator TrmB	K23356	trmB; HTH-type transcriptional regulator, sugar sensing transcriptional regulator	cog.000624;cog.003613	arCOG02037;-	K;S	-;-	Sugar-specific transcriptional regulator TrmB;Uncharacterized protein
ORTHOMCL1255	X	X	PF00025.23	Arf	ADP-ribosylation factor family	K07883	RAB3C; Ras-related protein Rab-3C	cog.000014	arCOG00362	U	-	Ras family GTPase
ORTHOMCL1256	X	X	PF12850.9	Metallophos_2	Calcineurin-like phosphoesterase superfamily domain	K07095	K07095; uncharacterized protein	cog.003558	arCOG01141	R	-	ICC-like phosphoesterase
ORTHOMCL1257	X	X	PF02517.18	Rce1-like	Type II CAAX prenyl endopeptidase Rce1-like			cog.000350	arCOG02769	E	-	Metal-dependent membrane protease, CAAX family
ORTHOMCL1258	X	X				K01933	purM; phosphoribosylformylglycinamidine cyclo-ligase [EC:6.3.3.1]	cog.001619	arCOG00639	F	PurM	Phosphoribosylaminoimidazole (AIR) synthetase
ORTHOMCL1259	X	X	PF00206.22;PF10397.11	Lyase_1;ADSL_C	Lyase ; Adenylosuccinate lyase C-terminus	K01756	purB, ADSL; adenylosuccinate lyase [EC:4.3.2.2]	cog.001163	arCOG01747	F	PurB	Adenylosuccinate lyase
ORTHOMCL1260	X	X	PF09082.12	DUF1922	Domain of unknown function (DUF1922)
ORTHOMCL1261	X	X	PF19290.1;PF19289.1	PmbA_TldD_M;PmbA_TldD_C	PmbA/TldA metallopeptidase central domain ; PmbA/TldA metallopeptidase C-terminal domain	K03568	tldD; TldD protein	cog.000970	arCOG00321	O	TldD	Zn-dependent protease, component of TldD/TldE system
ORTHOMCL1262	X	X	PF19289.1	PmbA_TldD_C	PmbA/TldA metallopeptidase C-terminal domain	K03592	pmbA; PmbA protein	cog.000995	arCOG00322	O	TldE	Inactivated Zn-dependent protease, component of TldD/TldE system
ORTHOMCL1263	X	X						cog.000016	arCOG02008	R	-	Uncharacterized membrane protein, a putative transporter component
ORTHOMCL1264	X	X	PF07760.13	DUF1616	Protein of unknown function (DUF1616)			cog.002385	arCOG02884	S	-	Membrane associated protein with extracellular Ig-like domain, a component of a putative secretion system
ORTHOMCL1265	X	X	PF01370.23;PF04321.19	Epimerase;RmlD_sub_bind	NAD dependent epimerase/dehydratase family ; RmlD substrate binding domain	K08678	UXS1, uxs; UDP-glucuronate decarboxylase [EC:4.1.1.35]	cog.002727	arCOG01369	M	WcaG	Nucleoside-diphosphate-sugar epimerase
ORTHOMCL1266	X	X						cog.014902	-	S	-	Uncharacterized protein
ORTHOMCL1267	X	X	PF08241.14;PF13489.8	Methyltransf_11;Methyltransf_23	Methyltransferase domain ; Methyltransferase domain			cog.004128	arCOG01789	Q	-	SAM-dependent methyltransferase
ORTHOMCL1268	X	X	PF01243.22;PF19641.1	Putative_PNPOx;DUF6144	Pyridoxamine 5'-phosphate oxidase ; Family of unknown function (DUF6144)			cog.002273;cog.002768	arCOG01688;arCOG00528	R;R	-;-	V4R domain;Pyridoxamine 5'-phosphate oxidase related protein
ORTHOMCL1269	X	X						cog.005100	-	S	-	Uncharacterized protein
ORTHOMCL1270	X	X						cog.000218	-	S	-	Uncharacterized membrane protein
ORTHOMCL1271	X	X	PF00664.25;PF00005.29	ABC_membrane;ABC_tran	ABC transporter transmembrane region ; ABC transporter	K18888	efrB, efrF; ATP-binding cassette, subfamily B, multidrug efflux pump	cog.002065;cog.011125	arCOG02841;arCOG02841	V;V	MdlB;MdlB	ABC-type multidrug transport system, ATPase and permease component;ABC-type multidrug transport system (N-terminal region)
ORTHOMCL1272	X	X	PF00664.25;PF00005.29	ABC_membrane;ABC_tran	ABC transporter transmembrane region ; ABC transporter	K18887	efrA, efrE; ATP-binding cassette, subfamily B, multidrug efflux pump	cog.002065;cog.007050	arCOG02841;-	V;R	MdlB;-	ABC-type multidrug transport system, ATPase and permease component;Six-transmembrane helical domain Tm287 of a heterodimeric ABC transporter Tm287/288 from Thermotoga maritima and similar proteins
ORTHOMCL1273	X	X	PF13177.8;PF08542.13	DNA_pol3_delta2;Rep_fac_C	DNA polymerase III, delta subunit ; Replication factor C C-terminal domain	K04801	rfcS; replication factor C small subunit	cog.003374	arCOG00469	L	RFCS	Clamp loader ATPase, small subunit
ORTHOMCL1274	X	X	PF00004.31;PF08542.13	AAA;Rep_fac_C	ATPase family associated with various cellular activities (AAA) ; Replication factor C C-terminal domain	K04801	rfcS; replication factor C small subunit	cog.001506	arCOG00469	L	RFCS	Clamp loader ATPase, small subunit
ORTHOMCL1275	X	X	PF13173.8	AAA_14	AAA domain	K04800	rfcL; replication factor C large subunit	cog.000574	arCOG00470	L	RFCL	Clamp loader ATPase, large subunit
ORTHOMCL1276	X	X				K24451	zim; modification methylase	cog.000548	arCOG00115	L	-	DNA modification methylase
ORTHOMCL1277	X	X	PF01555.20	N6_N4_Mtase	DNA methylase	K24451	zim; modification methylase	cog.000548	arCOG00115	L	-	DNA modification methylase
ORTHOMCL1278	X	X
ORTHOMCL1279	X	X	PF07947.16	YhhN	YhhN family			cog.006609	-	S	YhhN	Uncharacterized membrane protein YhhN
ORTHOMCL1280	X	X	PF00382.21	TFIIB	Transcription factor TFIIB repeat	K03124	TFIIB, GTF2B, SUA7, tfb; transcription initiation factor TFIIB	cog.000040	arCOG01981	K	SUA7	Transcription initiation factor TFIIB
ORTHOMCL1281	X	X	PF01451.23	LMWPc	Low molecular weight phosphotyrosine protein phosphatase	K25307	wzb, etp; low molecular weight protein-tyrosine phosphatase [EC:3.1.3.48]	cog.000828	arCOG04425	T	Wzb	Protein-tyrosine-phosphatase
ORTHOMCL1282	X	X	PF13404.8	HTH_AsnC-type	AsnC-type helix-turn-helix domain			cog.001997	arCOG01580	K	-	DNA-binding transcriptional regulator, Lrp family
ORTHOMCL1283	X	X	PF08704.12	GCD14	tRNA methyltransferase complex GCD14 subunit	K07442	TRM61, GCD14; tRNA (adenine57-N1/adenine58-N1)-methyltransferase catalytic subunit [EC:2.1.1.219 2.1.1.220]	cog.000898	arCOG00978	J	GCD14	tRNA(1-methyladenosine) methyltransferase
ORTHOMCL1284	X	X						cog.000412	arCOG01159	S	-	Uncharacterized archaeal coiled-coil protein
ORTHOMCL1285	X	X	PF13302.9	Acetyltransf_3	Acetyltransferase (GNAT) domain			cog.000051	arCOG00842	J	RimL	Acetyltransferase, RimL family
ORTHOMCL1286	X	X	PF00892.22	EamA	EamA-like transporter family			cog.000048	arCOG00271	G	RhaT	Permease of the drug/metabolite transporter (DMT) superfamily
ORTHOMCL1287	X	X	PF00464.21	SHMT	Serine hydroxymethyltransferase	K00600	glyA, SHMT; glycine hydroxymethyltransferase [EC:2.1.2.1]	cog.000507	arCOG00070	E	GlyA	Glycine/serine hydroxymethyltransferase
ORTHOMCL1288	X	X	PF12146.10	Hydrolase_4	Serine aminopeptidase, S33			cog.000112	arCOG01649	R	-	Alpha/beta superfamily hydrolase
ORTHOMCL1289	X	X	PF01261.26	AP_endonuc_2	Xylose isomerase-like TIM barrel			cog.000214	arCOG01895	G	IolE	Sugar phosphate isomerase/epimerase
ORTHOMCL1290	X	X	PF01193.26	RNA_pol_L	RNA polymerase Rpb3/Rpb11 dimerisation domain	K03047	rpoD; DNA-directed RNA polymerase subunit D [EC:2.7.7.6]	cog.000733	arCOG04241	K	RpoA/Rpo1	DNA-directed RNA polymerase subunit D
ORTHOMCL1291	X	X	PF00850.21	Hist_deacetyl	Histone deacetylase domain			cog.001801	arCOG00327	R	AcuC	Deacetylase, including yeast histone deacetylase and acetoin utilization protein
ORTHOMCL1292	X	X	PF00440.25;PF16295.7	TetR_N;TetR_C_10	Bacterial regulatory proteins, tetR family ; Tetracyclin repressor-like, C-terminal domain			cog.004503	arCOG02645	K	AcrR	Transcriptional regulator, TetR/AcrR family
ORTHOMCL1293	X	X	PF00753.29	Lactamase_B	Metallo-beta-lactamase superfamily	K01069	gloB, gloC, HAGH; hydroxyacylglutathione hydrolase [EC:3.1.2.6]	cog.000041	arCOG00504	R	-	Metal-dependent hydrolase of the beta-lactamase superfamily II
ORTHOMCL1294	X	X	PF00380.21	Ribosomal_S9	Ribosomal protein S9/S16	K02996	RP-S9, MRPS9, rpsI; small subunit ribosomal protein S9	cog.000782	arCOG04243	J	RpsI	Ribosomal protein S9
ORTHOMCL1295	X	X	PF00572.20	Ribosomal_L13	Ribosomal protein L13	K02871	RP-L13, MRPL13, rplM; large subunit ribosomal protein L13	cog.000808	arCOG04242	J	RplM	Ribosomal protein L13
ORTHOMCL1296	X	X	PF17135.6	Ribosomal_L18	Ribosomal protein 60S L18 and 50S L18e	K02883	RP-L18e, RPL18; large subunit ribosomal protein L18e	cog.000761	arCOG00780	J	RPL18A	Ribosomal protein L18E
ORTHOMCL1297	X	X						cog.000510	arCOG09714	S	-	Uncharacterized protein
ORTHOMCL1298	X	X						cog.009957	-	S	-	Uncharacterized membrane protein
ORTHOMCL1299	X	X						cog.001376	-	S	-	Uncharacterized protein
ORTHOMCL1300	X	X	PF00275.22	EPSP_synthase	EPSP synthase (3-phosphoshikimate 1-carboxyvinyltransferase)	K00800	aroA; 3-phosphoshikimate 1-carboxyvinyltransferase [EC:2.5.1.19]	cog.002347	arCOG04134	E	AroA	5-enolpyruvylshikimate-3-phosphate synthase
ORTHOMCL1301	X	X						cog.002712	arCOG00352	R	Nog1	GTP-binding protein, GTP1/Obg family
ORTHOMCL1302	X	X						cog.003777	-	S	-	Uncharacterized protein
ORTHOMCL1303	X	X						cog.001620	arCOG05463	S	-	Uncharacterized protein
ORTHOMCL1304	X	X						cog.002261	arCOG08221	S	-	Uncharacterized protein
ORTHOMCL1305	X	X	PF01402.23	RHH_1	Ribbon-helix-helix protein, copG family			cog.000178	arCOG01009	K	-	Transcriptional regulator, contains N-terminal RHH domain
ORTHOMCL1306	X	X				K20478	GOLGB1; golgin subfamily B member 1	cog.007855;cog.009231	-;-	S;S	-;-	Uncharacterized coiled-coil protein;Uncharacterized protein
ORTHOMCL1307	X	X	PF03699.15	UPF0182	Uncharacterised protein family (UPF0182)	K09118	K09118; uncharacterized protein	cog.002091	arCOG06128	S	-	Uncharacterized membrane associated protein
ORTHOMCL1308	X	X	PF13404.8	HTH_AsnC-type	AsnC-type helix-turn-helix domain			cog.001997	arCOG01580	K	-	DNA-binding transcriptional regulator, Lrp family
ORTHOMCL1309	X	X
ORTHOMCL1310	X	X	PF01168.22	Ala_racemase_N	Alanine racemase, N-terminal domain	K06997	yggS, PROSC; PLP dependent protein	cog.005128	arCOG04950	R	YggS	Uncharacterized pyridoxal phosphate-containing protein, affects Ile and Val metabolism
ORTHOMCL1311	X	X	PF01209.20;PF13489.8	Ubie_methyltran;Methyltransf_23	ubiE/COQ5 methyltransferase family ; Methyltransferase domain			cog.000172	arCOG04989	Q	-	SAM-dependent methyltransferase
ORTHOMCL1312	X	X	PF00483.25	NTP_transferase	Nucleotidyl transferase	K01009	E2.7.7.103; L-glutamine-phosphate cytidylyltransferase [EC:2.7.7.103]	cog.001603	arCOG00673	I	-	Choline kinase
ORTHOMCL1313	X	X	PF00465.21;PF13685.8	Fe-ADH;Fe-ADH_2	Iron-containing alcohol dehydrogenase ; Iron-containing alcohol dehydrogenase	K19954	adh1; alcohol dehydrogenase [EC:1.1.1.-]	cog.001484	arCOG00984	C	EutG	Alcohol dehydrogenase, class IV
ORTHOMCL1314	X	X	PF02776.20;PF02775.23	TPP_enzyme_N;TPP_enzyme_C	Thiamine pyrophosphate enzyme, N-terminal TPP binding domain ; Thiamine pyrophosphate enzyme, C-terminal TPP binding domain	K09459	E4.1.1.82; phosphonopyruvate decarboxylase [EC:4.1.1.82]	cog.001830;cog.001887	arCOG01613;arCOG01614	H;H	-;ComD	Sulfopyruvate decarboxylase, TPP-binding subunit (coenzyme M biosynthesis);Sulfopyruvate decarboxylase alpha chain
ORTHOMCL1315	X	X	PF01467.28;PF13714.8	CTP_transf_like;PEP_mutase	Cytidylyltransferase-like ; Phosphoenolpyruvate phosphomutase	K23999	fom1; phosphoenolpyruvate phosphomutase / 2-hydroxyethylphosphonate cytidylyltransferase [EC:5.4.2.9 2.7.7.104]	cog.000696;cog.005327	arCOG01222;arCOG00581	M;G	TagD;PrpB	Cytidylyltransferase fused to conserved domain of DUF357 family;PEP phosphonomutase or related enzyme
ORTHOMCL1316	X	X	PF00291.27	PALP	Pyridoxal-phosphate dependent enzyme			cog.001481	arCOG01431	E	IlvA	Threonine dehydratase
ORTHOMCL1317	X	X	PF00118.26	Cpn60_TCP1	TCP-1/cpn60 chaperonin family	K22447	cct, ths; archaeal chaperonin	cog.000354	arCOG01257	O	GroEL	Chaperonin GroEL, HSP60 family
ORTHOMCL1318	X	X	PF01925.21	TauE	Sulfite exporter TauE/SafE	K07090	K07090; uncharacterized protein	cog.005531	arCOG06728	P	-	Sulfite exporter, TauE/SafE family
ORTHOMCL1319	X	X	PF01411.21;PF07973.16	tRNA-synt_2c;tRNA_SAD	tRNA synthetases class II (A) ; Threonyl and Alanyl tRNA synthetase second additional domain	K07050	AARSD1, ALAX; misacylated tRNA(Ala) deacylase [EC:3.1.1.-]	cog.001094	arCOG01254	J	AlaX	Ser-tRNA(Ala) deacylase AlaX (editing enzyme)
ORTHOMCL1320	X	X						cog.007667	-	S	-	Uncharacterized protein
ORTHOMCL1321	X	X	PF00370.23;PF02782.18	FGGY_N;FGGY_C	FGGY family of carbohydrate kinases, N-terminal domain ; FGGY family of carbohydrate kinases, C-terminal domain	K00864	glpK, GK; glycerol kinase [EC:2.7.1.30]	cog.004041	arCOG00024	C	GlpK	Glycerol kinase
ORTHOMCL1322	X	X	PF19620.1	DUF6125	Family of unknown function (DUF6125)			cog.001974	arCOG10401	R	-	V4R domain
ORTHOMCL1323	X	X	PF02635.17	DrsE	DsrE/DsrF-like family			cog.002125	arCOG01670	R	-	DsrE/DsrF/DrsH-like family peroxiredoxin
ORTHOMCL1324	X	X						cog.004324	arCOG07435	R	-	HAD superfamily hydrolase
ORTHOMCL1325	X	X	PF13639.8	zf-RING_2	Ring finger domain			cog.002402;cog.003563	-;-	O;S	-;-	RING finger domain;Coiled coil protein fused to RING finger domain
ORTHOMCL1326	X	X	PF00892.22	EamA	EamA-like transporter family			cog.001803	arCOG00278	G	RhaT	Permease of the drug/metabolite transporter (DMT) superfamily
ORTHOMCL1327	X	X
ORTHOMCL1328	X	X						cog.000907	arCOG04797	S	-	Uncharacterized membrane protein
ORTHOMCL1329	X	X	PF04023.16	FeoA	FeoA domain	K04758	feoA; ferrous iron transport protein A	cog.000648	arCOG02102	P	FeoA	Fe2+ transport system protein A
ORTHOMCL1330	X	X	PF02421.20;PF17910.3;PF07670.16;PF07664.14	FeoB_N;FeoB_Cyto;Gate;FeoB_C	Ferrous iron transport protein B ; FeoB cytosolic helical domain ; Nucleoside recognition ; Ferrous iron transport protein B C terminus	K04759	feoB; ferrous iron transport protein B	cog.000327	arCOG00359	P	FeoB	Fe2+ transport system protein B
ORTHOMCL1331	X	X	PF12146.10	Hydrolase_4	Serine aminopeptidase, S33	K03928	yvaK; carboxylesterase [EC:3.1.1.1]	cog.000709	arCOG01650	I	PldB	Lysophospholipase, alpha-beta hydrolase superfamily
ORTHOMCL1332	X	X	PF00933.23;PF01915.24;PF14310.8	Glyco_hydro_3;Glyco_hydro_3_C;Fn3-like	Glycosyl hydrolase family 3 N terminal domain ; Glycosyl hydrolase family 3 C-terminal domain ; Fibronectin type III-like domain	K05349	bglX; beta-glucosidase [EC:3.2.1.21]	cog.000630	arCOG04634	G	BglX	Bifunctional b-D-xylosidase/a-L-arabinosidase or related glycosidase
ORTHOMCL1333	X	X						cog.000274	arCOG07060	S	-	Zinc finger protein (C2CH type)
ORTHOMCL1334	X	X	PF00005.29	ABC_tran	ABC transporter	K02006	cbiO; cobalt/nickel transport system ATP-binding protein	cog.000289	arCOG00202	P	EcfA2	Energy-coupling factor transporter ATP-binding protein EcfA2
ORTHOMCL1335	X	X	PF02361.18	CbiQ	Cobalt transport protein	K02008	cbiQ; cobalt/nickel transport system permease protein	cog.000254	arCOG02250	H	EcfT	Energy-coupling factor transporter transmembrane protein EcfT
ORTHOMCL1336	X	X	PF01891.18	CbiM	Cobalt uptake substrate-specific transmembrane region	K02007	cbiM; cobalt/nickel transport system permease protein	cog.001537	arCOG02248	P	CbiM	ABC-type Co2+ transport system, permease component
ORTHOMCL1337	X	X						cog.008025	-	S	-	Uncharacterized protein
ORTHOMCL1338	X	X	PF19864.1;PF04055.23	Radical_SAM_N2;Radical_SAM	Radical SAM proteins, N-terminal ; Radical SAM superfamily			cog.001081	arCOG01355	C	-	Radical SAM superfamily enzyme
ORTHOMCL1339	X	X	PF01025.21	GrpE	GrpE	K03687	GRPE; molecular chaperone GrpE	cog.000602	arCOG04772	O	GrpE	Molecular chaperone GrpE (heat shock protein)
ORTHOMCL1340	X	X	PF00025.23	Arf	ADP-ribosylation factor family			cog.004262;cog.008056	arCOG00362;-	U;U	-;-	Arf-like GTPase;NPRL2-like longin domain
ORTHOMCL1341	X	X	PF17297.4;PF00821.20	PEPCK_N;PEPCK_GTP	Phosphoenolpyruvate carboxykinase N-terminal domain ; Phosphoenolpyruvate carboxykinase C-terminal P-loop domain	K01596	E4.1.1.32, pckA, PCK; phosphoenolpyruvate carboxykinase (GTP) [EC:4.1.1.32]	cog.001736	arCOG05865	C	PepCK	Phosphoenolpyruvate carboxykinase, GTP-dependent
ORTHOMCL1342	X	X	PF00860.22	Xan_ur_permease	Permease family	K06901	pbuG, azgA, ghxP, ghxQ, adeQ; adenine/guanine/hypoxanthine permease
ORTHOMCL1343	X	X						cog.000061;cog.008924	arCOG02209;-	M;S	AglR;-	MATE family membrane protein, Rfbx family, flippase;Uncharacterized domain
ORTHOMCL1344	X	X	PF00561.22;PF12146.10	Abhydrolase_1;Hydrolase_4	alpha/beta hydrolase fold ; Serine aminopeptidase, S33			cog.000015;cog.002785	arCOG07416;arCOG01648	R;R	MhpC;MhpC	Alpha/beta superfamily hydrolase;Alpha/beta superfamily hydrolase
ORTHOMCL1345	X	X	PF06267.14;PF08823.13	DUF1028;PG_binding_2	Family of unknown function (DUF1028) ; Putative peptidoglycan binding domain			cog.001402;cog.002469	arCOG04204;-	R;S	-;-	N-terminal nucleophile hydrolase superfamily protein;Uncharacterized conserved protein, Ntn-hydrolase superfamily
ORTHOMCL1346	X	X	PF14249.8	Tocopherol_cycl	Tocopherol cyclase	K09834	VTE1, SXD1; tocopherol cyclase [EC:5.5.1.24]	cog.003641	arCOG12964	S	-	Uncharacterized protein
ORTHOMCL1347	X	X	PF00355.28;PF19112.2	Rieske;VanA_C	Rieske [2Fe-2S] domain ; Vanillate O-demethylase oxygenase C-terminal domain			cog.002845;cog.005422	arCOG02852;-	P;Q	{NirD};-	Ferredoxin subunit of nitrite reductase or ring-hydroxylating dioxygenase;C-terminal catalytic domain of the oxygenase alpha subunit of dicamba O-demethylase and related aromatic ring hydroxylating dioxygenases
ORTHOMCL1348	X	X						cog.001755;cog.004046	arCOG02491;-	R;S	-;-	WD40 repeats containing domain;Uncharacterized protein
ORTHOMCL1349	X	X	PF00382.21	TFIIB	Transcription factor TFIIB repeat	K03124	TFIIB, GTF2B, SUA7, tfb; transcription initiation factor TFIIB	cog.000040	arCOG01981	K	SUA7	Transcription initiation factor TFIIB
ORTHOMCL1350	X	X	PF00626.24	Gelsolin	Gelsolin repeat			cog.002304;cog.003174;cog.006230	-;-;-	S;U;U	-;-;-	Zn-ribbon domain;Gelsolin family protein;Gelsolin domain
ORTHOMCL1351	X	X						cog.005367	-	S	-	Uncharacterized protein
ORTHOMCL1352	X	X						cog.002304	-	S	-	Zn-ribbon domain
ORTHOMCL1353	X	X	PF02566.21	OsmC	OsmC-like protein			cog.000500	arCOG03686	O	-	Predicted redox protein
ORTHOMCL1354	X	X	PF01206.19	TusA	Sulfurtransferase TusA			cog.000260	arCOG02062	P	TusA	TusA-related sulfurtransferase
ORTHOMCL1355	X	X	PF12840.9	HTH_20	Helix-turn-helix domain			cog.000391	arCOG01684	K	-	Heat shock transcriptional regulator, ArsR family
ORTHOMCL1356	X	X	PF05977.15;PF07690.18	MFS_3;MFS_1	Transmembrane secretion effector ; Major Facilitator Superfamily	K08217	mef; MFS transporter, DHA3 family, macrolide efflux protein	cog.000086	arCOG00135	G	-	MFS family permease
ORTHOMCL1357	X	X	PF02517.18	Rce1-like	Type II CAAX prenyl endopeptidase Rce1-like			cog.000336	arCOG02766	E	-	Metal-dependent membrane protease, CAAX family
ORTHOMCL1358	X	X	PF00294.26	PfkB	pfkB family carbohydrate kinase			cog.000565	arCOG00016	G	RbsK	Sugar kinase, ribokinase family
ORTHOMCL1359	X	X	PF01875.19	Memo	Memo-like protein	K06990	MEMO1; MEMO1 family protein	cog.000936	arCOG01728	R	Mho1	Predicted class III extradiol dioxygenase, MEMO1 family
ORTHOMCL1360	X	X	PF03193.18	RsgA_GTPase	RsgA GTPase			cog.003716	arCOG00350	J	RbgA	Ribosome biogenesis GTPase A
ORTHOMCL1361	X	X						cog.003991;cog.004556	arCOG01744;-	R;S	-;-	Membrane-bound metal-dependent hydrolase YbcI, DUF457 family;Uncharacterized protein
ORTHOMCL1362	X	X						cog.011436	-	S	-	Uncharacterized protein
ORTHOMCL1363	X	X	PF00795.24	CN_hydrolase	Carbon-nitrogen hydrolase	K13566	NIT2, yafV; omega-amidase [EC:3.5.1.3]	cog.000082	arCOG00062	O	Nit1	Deaminated glutathione amidase
ORTHOMCL1364	X	X	PF02778.16;PF01974.19	tRNA_int_endo_N;tRNA_int_endo	tRNA intron endonuclease, N-terminal domain ; tRNA intron endonuclease, catalytic C-terminal domain	K01170	endA; tRNA-intron endonuclease, archaea type [EC:4.6.1.16]	cog.000858	arCOG01701	J	SEN2	tRNA splicing endonuclease
ORTHOMCL1365	X	X	PF12773.9	DZR	Double zinc ribbon			cog.000409	arCOG01989	J	-	Zn-ribbon RNA-binding protein with a function in translation
ORTHOMCL1366	X	X	PF01496.21	V_ATPase_I	V-type ATPase 116kDa subunit family	K02123	ATPVI, ntpI, atpI; V/A-type H+/Na+-transporting ATPase subunit I	cog.000769	arCOG04138	C	NtpI	Archaeal/vacuolar-type H+-ATPase subunit I
ORTHOMCL1367	X	X	PF01813.19	ATP-synt_D	ATP synthase subunit D	K02120	ATPVD, ntpD, atpD; V/A-type H+/Na+-transporting ATPase subunit D	cog.000678	arCOG04101	C	NtpD	Archaeal/vacuolar-type H+-ATPase subunit D
ORTHOMCL1368	X	X	PF00006.27	ATP-synt_ab	ATP synthase alpha/beta family, nucleotide-binding domain	K02118	ATPVB, ntpB, atpB; V/A-type H+/Na+-transporting ATPase subunit B	cog.000757	arCOG00865	C	NtpB	Archaeal/vacuolar-type H+-ATPase subunit B
ORTHOMCL1369	X	X	PF02874.25;PF16886.7;PF00006.27	ATP-synt_ab_N;ATP-synt_ab_Xtn;ATP-synt_ab	ATP synthase alpha/beta family, beta-barrel domain ; ATPsynthase alpha/beta subunit N-term extension ; ATP synthase alpha/beta family, nucleotide-binding domain	K02117	ATPVA, ntpA, atpA; V/A-type H+/Na+-transporting ATPase subunit A [EC:7.1.2.2 7.2.2.1]	cog.000523	arCOG00868	C	NtpA	Archaeal/vacuolar-type H+-ATPase subunit A
ORTHOMCL1370	X	X						cog.000436	arCOG00869	C	NtpE	Archaeal/vacuolar-type H+-ATPase subunit E
ORTHOMCL1371	X	X	PF01990.19	ATP-synt_F	ATP synthase (F/14-kDa) subunit	K02122	ATPVF, ntpF, atpF; V/A-type H+/Na+-transporting ATPase subunit F	cog.000677	arCOG04102	C	NtpG	Archaeal/vacuolar-type H+-ATPase subunit F
ORTHOMCL1372	X	X						cog.004140	-	S	-	Uncharacterized domain
ORTHOMCL1373	X	X	PF01992.18	vATP-synt_AC39	ATP synthase (C/AC39) subunit	K02119	ATPVC, ntpC, atpC; V/A-type H+/Na+-transporting ATPase subunit C	cog.000762	arCOG02459	C	NtpC	Archaeal/vacuolar-type H+-ATPase subunit C
ORTHOMCL1374	X	X	PF01865.18	PhoU_div	Protein of unknown function DUF47	K07220	K07220; uncharacterized protein	cog.001210	arCOG02640	P	-	YkaA-like protein involved in regulation of phosphate transport, PhoU/UPF0111/DUF47 family
ORTHOMCL1375	X	X	PF01988.21	VIT1	VIT family			cog.000377	arCOG01091	P	CCC1	Predicted Fe2+/Mn2+ transporter, VIT1/CCC1 family
ORTHOMCL1376	X	X
ORTHOMCL1377	X	X	PF03721.16;PF00984.21;PF03720.17	UDPG_MGDP_dh_N;UDPG_MGDP_dh;UDPG_MGDP_dh_C	UDP-glucose/GDP-mannose dehydrogenase family, NAD binding domain ; UDP-glucose/GDP-mannose dehydrogenase family, central domain ; UDP-glucose/GDP-mannose dehydrogenase family, UDP binding domain	K00012	UGDH, ugd; UDPglucose 6-dehydrogenase [EC:1.1.1.22]	cog.001978	arCOG00253	M	AglM/Ugd	UDP-glucose 6-dehydrogenase
ORTHOMCL1378	X	X	PF17832.3;PF01472.22	Pre-PUA;PUA	Pre-PUA-like domain ; PUA domain			cog.000809	arCOG00985	J	Tma20	Predicted RNA-binding protein, contains PUA domain
ORTHOMCL1379	X	X	PF02384.18	N6_Mtase	N-6 DNA Methylase			cog.000278;cog.000516	arCOG02636;arCOG04814	L;V	-;-	Adenine-specific DNA methylase;Type II restriction enzyme, methylase subunit
ORTHOMCL1380	X	X	PF01423.24	LSM	LSM domain			cog.000601	arCOG00998	K	LSM1	Small nuclear ribonucleoprotein (snRNP) homolog
ORTHOMCL1381	X	X	PF01907.21	Ribosomal_L37e	Ribosomal protein L37e	K02922	RP-L37e, RPL37; large subunit ribosomal protein L37e	cog.002124	arCOG04126	J	RPL37A	Ribosomal protein L37E
ORTHOMCL1382	X	X	PF13489.8;PF05724.13	Methyltransf_23;TPMT	Methyltransferase domain ; Thiopurine S-methyltransferase (TPMT)			cog.000149	arCOG01792	Q	-	SAM-dependent methyltransferase
ORTHOMCL1383	X	X	PF01810.20	LysE	LysE type translocator			cog.001403	arCOG01947	E	LysE	Lysine efflux protein
ORTHOMCL1384	X	X	PF13347.8	MFS_2	MFS/sugar transport protein	K03292	TC.GPH; glycoside/pentoside/hexuronide:cation symporter, GPH family	cog.006458	arCOG00146	G	MelB	Na+/melibiose symporter or related transporter
ORTHOMCL1385	X	X	PF02627.22	CMD	Carboxymuconolactone decarboxylase family			cog.001267	arCOG02148	S	-	Uncharacterized homolog of gamma-carboxymuconolactone decarboxylase subunit
ORTHOMCL1386	X	X	PF13263.8	PHP_C	PHP-associated			cog.000166	arCOG00302	R	-	Metal-dependent phosphoesterase (PHP family)
ORTHOMCL1387	X	X	PF02146.19	SIR2	Sir2 family	K11416	SIRT6, SIR2L6; NAD+-dependent protein deacetylase sirtuin 6 [EC:2.3.1.286]	cog.001940	arCOG04248	K	SIR2	NAD-dependent protein deacetylase
ORTHOMCL1388	X	X	PF13347.8	MFS_2	MFS/sugar transport protein	K03292	TC.GPH; glycoside/pentoside/hexuronide:cation symporter, GPH family	cog.005089	arCOG00146	G	MelB	Na+/melibiose symporter or related transporter
ORTHOMCL1389	X	X	PF00535.28	Glycos_transf_2	Glycosyl transferase family 2			cog.000419	arCOG00894	M	-	Glycosyl transferase family 2
ORTHOMCL1390	X	X	PF02585.19	PIG-L	GlcNAc-PI de-N-acetylase	K01463	bshB1; N-acetylglucosamine malate deacetylase 1 [EC:3.5.1.-]	cog.000220	arCOG03460	G	LmbE	N-acetylglucosaminyl deacetylase
ORTHOMCL1391	X	X						cog.001957	arCOG00485	J	LysS	Lysyl-tRNA synthetase, class I
ORTHOMCL1392	X	X	PF04909.16	Amidohydro_2	Amidohydrolase			cog.000807	arCOG01931	R	-	Predicted metal-dependent hydrolase of the TIM-barrel fold
ORTHOMCL1393	X	X	PF13450.8;PF01266.26	NAD_binding_8;DAO	NAD(P)-binding Rossmann-like domain ; FAD dependent oxidoreductase			cog.000037	arCOG01521	Q	-	Phytoene dehydrogenase or related enzyme
ORTHOMCL1394	X	X	PF13347.8	MFS_2	MFS/sugar transport protein	K03292	TC.GPH; glycoside/pentoside/hexuronide:cation symporter, GPH family	cog.000174	arCOG00146	G	MelB	Na+/melibiose symporter or related transporter
ORTHOMCL1395	X	X	PF13450.8	NAD_binding_8	NAD(P)-binding Rossmann-like domain			cog.000037	arCOG01521	Q	-	Phytoene dehydrogenase or related enzyme
ORTHOMCL1396	X	X	PF04472.14	SepF	Cell division protein SepF	K09152	K09152; uncharacterized protein	cog.001174	arCOG02263	D	-	Predicted cell division protein, SepF homolog
ORTHOMCL1397	X	X	PF00149.30	Metallophos	Calcineurin-like phosphoesterase			cog.000343	arCOG01145	R	-	Phosphohydrolase, Icc/MPP superfamily
ORTHOMCL1398	X	X	PF02687.23	FtsX	FtsX-like permease family			cog.000973;cog.004630;cog.010207	arCOG02312;arCOG02312;arCOG02312	V;V;V	SalY;SalY;SalY	ABC-type antimicrobial peptide transport system, permease component;ABC-type antimicrobial peptide transport system, permease component;ABC-type antimicrobial peptide transport system
ORTHOMCL1399	X	X	PF00082.24	Peptidase_S8	Subtilase family			cog.000169;cog.000276;cog.000409;cog.003234;cog.004609	arCOG00702;arCOG00702;arCOG01989;arCOG03439;-	R;R;J;R;S	-;-;-;-;-	Predicted multidomain toxin, contains peptidase S8 domain, delivery module and Rnase A domain;Predicted multidomain toxin, contains peptidase S8 domain, delivery module and Rnase A domain;Zn-ribbon RNA-binding protein with a function in translation;von Willebrand factor type A (vWA) domain containing protein;Uncharacterized protein
ORTHOMCL1400	X	X	PF05753.16	TRAP_beta	Translocon-associated protein beta (TRAPB)			cog.001485;cog.005140	arCOG02080;-	M;S	-;-	S-layer domain;Uncharacterized protein
ORTHOMCL1401	X	X	PF02687.23	FtsX	FtsX-like permease family			cog.000973;cog.003682;cog.008754	arCOG02312;arCOG02312;arCOG02312	V;V;V	SalY;SalY;SalY	ABC-type antimicrobial peptide transport system, permease component;ABC-type antimicrobial peptide transport system, permease component;ABC-type antimicrobial peptide transport system
ORTHOMCL1402	X	X	PF00005.29	ABC_tran	ABC transporter	K02003	ABC.CD.A; putative ABC transport system ATP-binding protein	cog.000744;cog.004519	arCOG00922;-	V;S	SalX;-	ABC-type antimicrobial peptide transport system, ATPase component;Uncharacterized protein
ORTHOMCL1403	X	X	PF04670.14;PF00025.23	Gtr1_RagA;Arf	Gtr1/RagA G protein conserved region ; ADP-ribosylation factor family			cog.000396;cog.004735	arCOG00362;-	U;U	-;-	Gtr1/RagA family GTPase;HTH and longin domain
ORTHOMCL1404	X	X				K00761	upp, UPRT; uracil phosphoribosyltransferase [EC:2.4.2.9]
ORTHOMCL1405	X	X	PF00390.21;PF03949.17	malic;Malic_M	Malic enzyme, N-terminal domain ; Malic enzyme, NAD binding domain	K00027	ME2, sfcA, maeA; malate dehydrogenase (oxaloacetate-decarboxylating) [EC:1.1.1.38]	cog.001416	arCOG00853	C	SfcA	Malic enzyme
ORTHOMCL1406	X	X	PF01266.26;PF04324.17	DAO;Fer2_BFD	FAD dependent oxidoreductase ; BFD-like [2Fe-2S] binding domain	K00111	glpA, glpD; glycerol-3-phosphate dehydrogenase [EC:1.1.5.3]	cog.002653;cog.002817	arCOG05745;arCOG00754	C;G	-;LhgO	BFD-like [2Fe-2S] binding domain;L-2-hydroxyglutarate oxidase LhgO
ORTHOMCL1407	X	X	PF07992.16	Pyr_redox_2	Pyridine nucleotide-disulphide oxidoreductase			cog.002856	arCOG01295	R	HcaD	NAD(FAD)-dependent dehydrogenase
ORTHOMCL1408	X	X	PF07892.13	DUF1667	Protein of unknown function (DUF1667)			cog.002811	arCOG05739	S	-	Uncharacterized protein with conserved CXXC pairs, DUF1667 family
ORTHOMCL1409	X	X						cog.004501;cog.004618	arCOG01850;-	R;R	WbbJ;WbbJ	Acetyltransferase (isoleucine patch superfamily);N-terminal membrane region assocated with acetyltransferasefrom isoleucine patch superfamily
ORTHOMCL1410	X	X						cog.004766	arCOG01741	J	PelA	Release factor eRF1
ORTHOMCL1411	X	X	PF00106.27;PF13561.8	adh_short;adh_short_C2	short chain dehydrogenase ; Enoyl-(Acyl carrier protein) reductase	K00059	fabG, OAR1; 3-oxoacyl-[acyl-carrier protein] reductase [EC:1.1.1.100]	cog.000078	arCOG01259	I	FabG	Short-chain alcohol dehydrogenase
ORTHOMCL1412	X	X	PF03009.19	GDPD	Glycerophosphoryl diester phosphodiesterase family	K01126	E3.1.4.46, glpQ, ugpQ; glycerophosphoryl diester phosphodiesterase [EC:3.1.4.46]	cog.000116	arCOG00701	I	UgpQ	Glycerophosphoryl diester phosphodiesterase
ORTHOMCL1413	X	X	PF00352.23	TBP	Transcription factor TFIID (or TATA-binding protein, TBP)	K03120	TBP, tbp; transcription initiation factor TFIID TATA-box-binding protein	cog.000285	arCOG01764	K	SPT15	TATA-box binding protein (TBP), component of TFIID and TFIIB
ORTHOMCL1414	X	X						cog.007719	-	S	-	Uncharacterized coiled-coil protein
ORTHOMCL1415	X	X	PF00352.23	TBP	Transcription factor TFIID (or TATA-binding protein, TBP)	K03120	TBP, tbp; transcription initiation factor TFIID TATA-box-binding protein	cog.000285	arCOG01764	K	SPT15	TATA-box binding protein (TBP), component of TFIID and TFIIB
ORTHOMCL1416	X	X	PF00025.23	Arf	ADP-ribosylation factor family			cog.000014	arCOG00362	U	-	Ras family GTPase
ORTHOMCL1417	X	X	PF07088.13	GvpD	GvpD gas vesicle protein			cog.001719	arCOG01178	T	GvpD	GvpD gas vesicle protein, contains RecA/KaiC family ATPase domain
ORTHOMCL1418	X	X	PF13380.8;PF13607.8;PF02629.21	CoA_binding_2;Succ_CoA_lig;CoA_binding	CoA binding domain ; Succinyl-CoA ligase like flavodoxin domain ; CoA binding domain	K24012	acdAB; acetate---CoA ligase (ADP-forming) [EC:6.2.1.13]	cog.001852	arCOG01340	C	-	Acyl-CoA synthetase (NDP forming)
ORTHOMCL1419	X	X	PF02615.16	Ldh_2	Malate/L-lactate dehydrogenase	K05884	comC; L-2-hydroxycarboxylate dehydrogenase (NAD+) [EC:1.1.1.337]	cog.001186	arCOG04874	C	AllD	Malate/lactate/ureidoglycolate dehydrogenase, LDH2 family
ORTHOMCL1420	X	X	PF09861.11	Lar_N	Lactate racemase N-terminal domain	K22373	larA; lactate racemase [EC:5.1.2.1]	cog.000133	arCOG02046	C	-	Nickel-dependent lactate racemase
ORTHOMCL1421	X	X	PF07690.18;PF13347.8	MFS_1;MFS_2	Major Facilitator Superfamily ; MFS/sugar transport protein			cog.000031	arCOG00132	G	-	MFS family permease
ORTHOMCL1422	X	X	PF02837.20;PF00703.23;PF02836.19	Glyco_hydro_2_N;Glyco_hydro_2;Glyco_hydro_2_C	Glycosyl hydrolases family 2, sugar binding domain ; Glycosyl hydrolases family 2 ; Glycosyl hydrolases family 2, TIM barrel domain			cog.003522;cog.003742	arCOG07337;-	G;S	LacZ;-	Beta-galactosidase/beta-glucuronidase;Uncharacterized protein
ORTHOMCL1423	X	X	PF03853.17;PF01256.19	YjeF_N;Carb_kinase	YjeF-related protein N-terminus ; Carbohydrate kinase	K23997	nnr; ADP-dependent NAD(P)H-hydrate dehydratase / NAD(P)H-hydrate epimerase [EC:4.2.1.136 5.1.99.6]	cog.001301	arCOG00018	F	Nnr2	NAD(P)H-hydrate repair enzyme Nnr, NAD(P)H-hydrate dehydratase domain
ORTHOMCL1424	X	X						cog.003137	-	U	-	Gelsolin domain
ORTHOMCL1425	X	X				K07131	K07131; uncharacterized protein	cog.000465	arCOG02603	U	-	Roadblock/LC7 domain
ORTHOMCL1426	X	X	PF13519.8	VWA_2	von Willebrand factor type A domain			cog.001499;cog.003915;cog.004244	-;-;-	S;P;S	-;-;-	vWA domain;The MopB_CT_Thiosulfate-R-like CD contains thiosulfate-, sulfur-, and polysulfide-reductases, and other related proteins;Uncharacterized protein
ORTHOMCL1427	X	X						cog.000053	arCOG02603	U	TRAPPC1_Bet5	Longin domain
ORTHOMCL1428	X	X						cog.000978	-	N	-	Type III secretion chaperone
ORTHOMCL1429	X	X						cog.003908	arCOG05848	S	-	Uncharacterized protein
ORTHOMCL1430	X	X				K06048	gshA, ybdK; glutamate---cysteine ligase / carboxylate-amine ligase [EC:6.3.2.2 6.3.-.-]	cog.004213	-	O	-	Gamma-glutamyl:cysteine ligase YbdK
ORTHOMCL1431	X	X						cog.001488;cog.003102;cog.004075	arCOG01931;-;-	R;S;R	-;-;-	Predicted metal-dependent hydrolase of the TIM-barrel fold;Uncharacterized protein;Metallo-dependent hydrolase
ORTHOMCL1432	X	X	PF06197.15	DUF998	Protein of unknown function (DUF998)			cog.000016	arCOG02008	R	-	Uncharacterized membrane protein, a putative transporter component
ORTHOMCL1433	X	X						cog.000016	arCOG02008	R	-	Uncharacterized membrane protein, a putative transporter component
ORTHOMCL1434	X	X						cog.001340;cog.014251	-;-	S;U	-;-	Coiled-coil domain;NPRL2-like longin domain
ORTHOMCL1435	X	X	PF00892.22	EamA	EamA-like transporter family			cog.000048	arCOG00271	G	RhaT	Permease of the drug/metabolite transporter (DMT) superfamily
ORTHOMCL1436	X	X	PF00557.26	Peptidase_M24	Metallopeptidase family M24	K01265	map; methionyl aminopeptidase [EC:3.4.11.18]	cog.000511	arCOG01001	J	Map	Methionine aminopeptidase
ORTHOMCL1437	X	X	PF00483.25;PF12804.9	NTP_transferase;NTP_transf_3	Nucleotidyl transferase ; MobA-like NTP transferase domain			cog.001244	arCOG00663	M	GCD1	Nucleoside-diphosphate-sugar pyrophosphorylase involved in lipopolysaccharide biosynthesis/translation initiation factor 2B, gamma/epsilon subunit
ORTHOMCL1438	X	X						cog.015290	-	S	-	Uncharacterized protein
ORTHOMCL1439	X	X	PF01070.20	FMN_dh	FMN-dependent dehydrogenase	K01823	idi, IDI; isopentenyl-diphosphate Delta-isomerase [EC:5.3.3.2]	cog.001222	arCOG00613	H	LldD/Idi	FMN-dependent dehydrogenase, includes L-lactate dehydrogenase and type II isopentenyl diphosphate isomerase
ORTHOMCL1440	X	X	PF02384.18	N6_Mtase	N-6 DNA Methylase			cog.001496;cog.002794	arCOG02632;arCOG02632	V;V	HsdM;HsdM	Type II restriction enzyme, methylase subunit;Type I restriction-modification system methyltransferase subunit
ORTHOMCL1441	X	X	PF03946.16;PF00298.21	Ribosomal_L11_N;Ribosomal_L11	Ribosomal protein L11, N-terminal domain ; Ribosomal protein L11, RNA binding domain	K02867	RP-L11, MRPL11, rplK; large subunit ribosomal protein L11	cog.000736	arCOG04372	J	RplK	Ribosomal protein L11
ORTHOMCL1442	X	X	PF00687.23	Ribosomal_L1	Ribosomal protein L1p/L10e family	K02863	RP-L1, MRPL1, rplA; large subunit ribosomal protein L1	cog.001002	arCOG04289	J	RplA	Ribosomal protein L1
ORTHOMCL1443	X	X	PF00466.22;PF17777.3	Ribosomal_L10;RL10P_insert	Ribosomal protein L10 ; Insertion domain in 60S ribosomal protein L10P	K02864	RP-L10, MRPL10, rplJ; large subunit ribosomal protein L10	cog.001095	arCOG04288	J	RplJ	Ribosomal protein L10
ORTHOMCL1444	X	X	PF13412.8	HTH_24	Winged helix-turn-helix DNA-binding			cog.000104	arCOG02611	K	-	Transcriptional regulator, implicated in bacteriocin system regulation, contains HTH domain
ORTHOMCL1445	X	X				K09717	K09717; uncharacterized protein	cog.001389	arCOG01831	R	-	Predicted nucleotidyltransferase
ORTHOMCL1446	X	X	PF01227.24	GTP_cyclohydroI	GTP cyclohydrolase I	K01495	GCH1, folE; GTP cyclohydrolase IA [EC:3.5.4.16]	cog.006651	arCOG04542	H	FolE	GTP cyclohydrolase I
ORTHOMCL1447	X	X	PF01061.26	ABC2_membrane	ABC-2 type transporter	K01992	ABC-2.P; ABC-2 type transport system permease protein	cog.000296	arCOG01467	V	-	ABC-type multidrug transport system, permease component
ORTHOMCL1448	X	X	PF12146.10;PF00561.22	Hydrolase_4;Abhydrolase_1	Serine aminopeptidase, S33 ; alpha/beta hydrolase fold	K06889	K06889; uncharacterized protein	cog.000033	arCOG01650	I	PldB	Lysophospholipase, alpha-beta hydrolase superfamily
ORTHOMCL1449	X	X	PF00809.24;PF14251.8	Pterin_bind;DUF4346	Pterin binding enzyme ; Domain of unknown function (DUF4346)			cog.002175	arCOG01978	H	FolP	Dihydropteroate synthase or related enzyme
ORTHOMCL1450	X	X	PF02441.21	Flavoprotein	Flavoprotein	K18853	dmrX; dihydromethanopterin reductase (acceptor) [EC:1.5.99.15]	cog.001459	arCOG01705	H	DmrX	Dihydromethanopterin reductase, flavoprotein
ORTHOMCL1451	X	X	PF07318.14	DUF1464	Protein of unknown function (DUF1464)			cog.002488	arCOG04329	C	-	Predicted butyrate kinase
ORTHOMCL1452	X	X	PF04289.14	DUF447	Protein of unknown function (DUF447)			cog.002220	arCOG04458	R	-	Uncharacterized protein of DIM6/NTAB family
ORTHOMCL1453	X	X	PF04038.14	DHNA	Dihydroneopterin aldolase	K09739	mptD; dihydroneopterin aldolase [EC:4.1.2.25]	cog.003111	arCOG04705	H	FolB	Dihydroneopterin aldolase
ORTHOMCL1454	X	X				K06984	K06984; beta-ribofuranosylaminobenzene 5'-phosphate synthase [EC:2.4.2.54]	cog.002415	arCOG01026	R	-	Predicted sugar kinase
ORTHOMCL1455	X	X	PF00586.26;PF02769.24	AIRS;AIRS_C	AIR synthase related protein, N-terminal domain ; AIR synthase related protein, C-terminal domain	K07388	K07388; hydrogenase expression/formation protein	cog.002744	arCOG00637	O	HypE	Hydrogenase maturation factor or related enzyme
ORTHOMCL1456	X	X	PF01451.23	LMWPc	Low molecular weight phosphotyrosine protein phosphatase	K25307	wzb, etp; low molecular weight protein-tyrosine phosphatase [EC:3.1.3.48]	cog.000828	arCOG04425	T	Wzb	Protein-tyrosine-phosphatase
ORTHOMCL1457	X	X	PF00318.22	Ribosomal_S2	Ribosomal protein S2	K02967	RP-S2, MRPS2, rpsB; small subunit ribosomal protein S2	cog.000912	arCOG04245	J	RpsB	Ribosomal protein S2
ORTHOMCL1458	X	X						cog.014954	-	S	-	Uncharacterized protein
ORTHOMCL1459	X	X	PF07944.14	Glyco_hydro_127	Beta-L-arabinofuranosidase, GH127	K09955	K09955; uncharacterized protein	cog.004376	arCOG08628	G	-	Beta-L-arabinofuranosidase
ORTHOMCL1460	X	X	PF01922.19	SRP19	SRP19 protein	K03105	SRP19; signal recognition particle subunit SRP19	cog.000753	arCOG01217	U	SEC65	Signal recognition particle 19 kDa protein
ORTHOMCL1461	X	X	PF01201.24	Ribosomal_S8e	Ribosomal protein S8e	K02995	RP-S8e, RPS8; small subunit ribosomal protein S8e	cog.000810	arCOG04154	J	RPS8A	Ribosomal protein S8E
ORTHOMCL1462	X	X	PF04389.19	Peptidase_M28	Peptidase family M28			cog.000021;cog.000962	arCOG02962;arCOG02959	O;O	Iap;Iap	Zn-dependent amino- or carboxypeptidase, M28 family;Zn-dependent amino- or carboxypeptidase, M28 family
ORTHOMCL1463	X	X	PF01877.19	RNA_binding	RNA binding	K09736	K09736; uncharacterized protein	cog.001594	arCOG01043	R	-	Predicted RNA binding protein with dsRBD fold
ORTHOMCL1464	X	X	PF13793.8;PF00156.29	Pribosyltran_N;Pribosyltran	N-terminal domain of ribose phosphate pyrophosphokinase ; Phosphoribosyl transferase domain	K00948	PRPS, prsA; ribose-phosphate pyrophosphokinase [EC:2.7.6.1]	cog.000581	arCOG00067	F	PrsA	Phosphoribosylpyrophosphate synthetase
ORTHOMCL1465	X	X						cog.000371	arCOG04488	S	-	Uncharacterized protein with cyclophilin-like fold
ORTHOMCL1466	X	X	PF01467.28	CTP_transf_like	Cytidylyltransferase-like	K14656	ribL; FAD synthetase [EC:2.7.7.2]	cog.000696	arCOG01222	M	TagD	Cytidylyltransferase fused to conserved domain of DUF357 family
ORTHOMCL1467	X	X	PF04321.19	RmlD_sub_bind	RmlD substrate binding domain	K12454	rfbE; CDP-paratose 2-epimerase [EC:5.1.3.10]	cog.000068	arCOG01369	M	WcaG	Nucleoside-diphosphate-sugar epimerase
ORTHOMCL1468	X	X	PF01997.18	Translin	Translin family	K07477	K07477; translin	cog.001048	arCOG04318	J	-	Predicted RNA-binding protein of the translin family
ORTHOMCL1469	X	X	PF00834.21	Ribul_P_3_epim	Ribulose-phosphate 3 epimerase family	K01783	rpe, RPE; ribulose-phosphate 3-epimerase [EC:5.1.3.1]	cog.002510	arCOG05046	G	Rpe	Pentose-5-phosphate-3-epimerase
ORTHOMCL1470	X	X	PF00071.24	Ras	Ras family	K07890	RAB21; Ras-related protein Rab-21	cog.003498	arCOG00362	U	-	Rab-like GTPase
ORTHOMCL1471	X	X						cog.000094;cog.006472	arCOG00811;-	R;U	-;-	Acetolactate synthase, small subunit;NPRL2-like longin domain
ORTHOMCL1472	X	X						cog.003064	-	S	-	Uncharacterized protein
ORTHOMCL1473	X	X	PF01066.23	CDP-OH_P_transf	CDP-alcohol phosphatidyltransferase			cog.001409	arCOG00670	I	PgsA	Phosphatidylglycerophosphate synthase
ORTHOMCL1474	X	X						cog.000242	arCOG02706	E	GloA	Lactoylglutathione lyase or related enzyme
ORTHOMCL1475	X	X	PF03332.15	PMM	Eukaryotic phosphomannomutase	K17497	PMM; phosphomannomutase [EC:5.4.2.8]
ORTHOMCL1476	X	X	PF13439.8;PF00534.22	Glyco_transf_4;Glycos_transf_1	Glycosyltransferase Family 4 ; Glycosyl transferases group 1			cog.002740;cog.003350	arCOG01420;arCOG01411	G;M	GlgA;RfaG	Glycogen synthase;Glycosyltransferase
ORTHOMCL1477	X	X	PF00483.25;PF01050.20	NTP_transferase;MannoseP_isomer	Nucleotidyl transferase ; Mannose-6-phosphate isomerase	K00971	manC, cpsB; mannose-1-phosphate guanylyltransferase [EC:2.7.7.13]	cog.006411	arCOG02427	M	{ManC}	Mannose-1-phosphate guanylyltransferase fused to cupin domain
ORTHOMCL1478	X	X	PF00908.19	dTDP_sugar_isom	dTDP-4-dehydrorhamnose 3,5-epimerase	K01790	rfbC, rmlC; dTDP-4-dehydrorhamnose 3,5-epimerase [EC:5.1.3.13]	cog.004083	arCOG04188	M	RfbC	dTDP-4-dehydrorhamnose 3,5-epimerase or related enzyme
ORTHOMCL1479	X	X	PF00483.25	NTP_transferase	Nucleotidyl transferase	K00973	rfbA, rmlA, rffH; glucose-1-phosphate thymidylyltransferase [EC:2.7.7.24]	cog.005825	arCOG00664	M	AglF/RfbA	Glucose-1-phosphate uridyltransferase
ORTHOMCL1480	X	X	PF04321.19	RmlD_sub_bind	RmlD substrate binding domain	K00067	rfbD, rmlD; dTDP-4-dehydrorhamnose reductase [EC:1.1.1.133]	cog.004751	arCOG01367	M	RfbD	dTDP-4-dehydrorhamnose reductase
ORTHOMCL1481	X	X	PF04321.19	RmlD_sub_bind	RmlD substrate binding domain	K01710	rfbB, rmlB, rffG; dTDP-glucose 4,6-dehydratase [EC:4.2.1.46]	cog.006478	arCOG01371	M	RfbB	dTDP-D-glucose 4,6-dehydratase
ORTHOMCL1482	X	X	PF01370.23	Epimerase	NAD dependent epimerase/dehydratase family	K01711	gmd, GMDS; GDPmannose 4,6-dehydratase [EC:4.2.1.47]	cog.003051	arCOG01373	M	Gmd	GDP-D-mannose dehydratase
ORTHOMCL1483	X	X	PF03102.16;PF08666.14	NeuB;SAF	NeuB family ; SAF domain	K15898;K18430	pseI, neuB3; pseudaminic acid synthase [EC:2.5.1.97];legI, neuB2; N,N'-diacetyllegionaminate synthase [EC:2.5.1.101]	cog.002585	arCOG01050	M	SpsE	Sialic acid synthase
ORTHOMCL1484	X	X	PF00202.23	Aminotran_3	Aminotransferase class-III	K01845	hemL; glutamate-1-semialdehyde 2,1-aminomutase [EC:5.4.3.8]	cog.000381	arCOG00918	H	HemL	Glutamate-1-semialdehyde aminotransferase
ORTHOMCL1485	X	X	PF01041.19	DegT_DnrJ_EryC1	DegT/DnrJ/EryC1/StrS aminotransferase family	K13010	per, rfbE; perosamine synthetase [EC:2.6.1.102]	cog.000190	arCOG00118	M	WecE	Predicted pyridoxal phosphate-dependent enzyme apparently involved in regulation of cell wall biogenesis
ORTHOMCL1486	X	X	PF00106.27	adh_short	short chain dehydrogenase	K15894	pseB, wbjB; UDP-N-acetylglucosamine 4,6-dehydratase/5-epimerase [EC:4.2.1.115 5.1.3.-]	cog.003450	arCOG01375	M	FlaA1	NDP-sugar epimerase, includes UDP-GlcNAc-inverting 4,6-dehydratase FlaA1 and capsular polysaccharide biosynthesis protein EpsC
ORTHOMCL1487	X	X	PF13440.8;PF01943.19	Polysacc_synt_3;Polysacc_synt	Polysaccharide biosynthesis protein ; Polysaccharide biosynthesis protein			cog.000061	arCOG02209	M	AglR	MATE family membrane protein, Rfbx family, flippase
ORTHOMCL1488	X	X	PF13641.8;PF00535.28	Glyco_tranf_2_3;Glycos_transf_2	Glycosyltransferase like family 2 ; Glycosyl transferase family 2			cog.000419	arCOG00894	M	-	Glycosyl transferase family 2
ORTHOMCL1489	-	X						cog.001908;cog.003692	-;-	S;S	-;-	Uncharacterized membrane protein;Uncharacterized protein
ORTHOMCL1490	X	X	PF00534.22	Glycos_transf_1	Glycosyl transferases group 1			cog.000200;cog.008711	arCOG01410;-	M;S	AglA;-	Glycosyltransferase;Uncharacterized domain
ORTHOMCL1491	X	X	PF02350.21	Epimerase_2	UDP-N-acetylglucosamine 2-epimerase	K01791	wecB; UDP-N-acetylglucosamine 2-epimerase (non-hydrolysing) [EC:5.1.3.14]	cog.000643	arCOG01392	M	WecB	UDP-N-acetylglucosamine 2-epimerase
ORTHOMCL1492	X	X	PF00106.27;PF04321.19	adh_short;RmlD_sub_bind	short chain dehydrogenase ; RmlD substrate binding domain			cog.005733	arCOG01372	M	WcaG	Nucleoside-diphosphate-sugar epimerase
ORTHOMCL1493	X	X	PF04321.19	RmlD_sub_bind	RmlD substrate binding domain	K01710	rfbB, rmlB, rffG; dTDP-glucose 4,6-dehydratase [EC:4.2.1.46]	cog.002485	arCOG01376	M	WcaG	Nucleoside-diphosphate-sugar epimerase
ORTHOMCL1494	X	X	PF13439.8;PF00534.22	Glyco_transf_4;Glycos_transf_1	Glycosyltransferase Family 4 ; Glycosyl transferases group 1			cog.001601;cog.007546	arCOG01409;-	M;S	RfaG;-	Glycosyltransferase;Uncharacterized protein
ORTHOMCL1495	X	X	PF13439.8;PF00534.22;PF13579.8	Glyco_transf_4;Glycos_transf_1;Glyco_trans_4_4	Glycosyltransferase Family 4 ; Glycosyl transferases group 1 ; Glycosyl transferase 4-like domain			cog.000200;cog.002292	arCOG01410;arCOG01415	M;M	AglA;RfaG	Glycosyltransferase;Glycosyltransferase
ORTHOMCL1496	X	X						cog.001644	-	S	-	Uncharacterized domain
ORTHOMCL1497	X	X	PF00106.27	adh_short	short chain dehydrogenase			cog.000686	arCOG01369	M	WcaG	Nucleoside-diphosphate-sugar epimerase
ORTHOMCL1498	X	X	PF00133.24;PF13603.8;PF08264.15	tRNA-synt_1;tRNA-synt_1_2;Anticodon_1	tRNA synthetases class I (I, L, M and V) ; Leucyl-tRNA synthetase, Domain 2 ; Anticodon-binding domain of tRNA ligase	K01869	LARS, leuS; leucyl-tRNA synthetase [EC:6.1.1.4]	cog.001142	arCOG00809	J	LeuS	Leucyl-tRNA synthetase
ORTHOMCL1499	X	X	PF01408.24	GFO_IDH_MocA	Oxidoreductase family, NAD-binding Rossmann fold			cog.000836;cog.008934	arCOG01622;arCOG01622	R;R	MviM;MviM	Predicted dehydrogenase;Predicted dehydrogenase
ORTHOMCL1500	X	X	PF00483.25	NTP_transferase	Nucleotidyl transferase	K01009	E2.7.7.103; L-glutamine-phosphate cytidylyltransferase [EC:2.7.7.103]	cog.001603	arCOG00673	I	-	Choline kinase
ORTHOMCL1501	X	X	PF07690.18	MFS_1	Major Facilitator Superfamily	K02445	glpT; MFS transporter, OPA family, glycerol-3-phosphate transporter	cog.001999	arCOG00147	G	-	MFS family permease
ORTHOMCL1502	X	X	PF00293.30	NUDIX	NUDIX domain	K13987	NUDT5; ADP-sugar pyrophosphatase / 8-oxo-dGDP phosphatase / ADP-D-ribose pyrophosphorylase [EC:3.6.1.13 3.6.1.58 2.7.7.96]	cog.003779	arCOG01073	L	-	NUDIX family hydrolase
ORTHOMCL1503	X	X	PF13412.8;PF01982.18	HTH_24;CTP-dep_RFKase	Winged helix-turn-helix DNA-binding ; Domain of unknown function DUF120	K07732	rfk; riboflavin kinase, archaea type [EC:2.7.1.161]	cog.000747	arCOG01904	H	-	CTP-dependent Riboflavin kinase
ORTHOMCL1504	X	X	PF04055.23	Radical_SAM	Radical SAM superfamily			cog.000052	arCOG00940	R	-	Radical SAM superfamily enzyme
ORTHOMCL1505	X	X	PF02096.22;PF01956.18	60KD_IMP;EMC3_TMCO1	60Kd inner membrane protein ; Integral membrane protein EMC3/TMCO1-like			cog.002189	arCOG02673	U	-	OxaA/SpoJ/YidC translocase/secretase, sec-independent itegration of nascent memrane proteins into membrane
ORTHOMCL1506	X	X	PF04138.16	GtrA	GtrA-like protein			cog.001994	arCOG02228	I	GtrA	GtrA-like flippase
ORTHOMCL1507	X	X	PF00005.29	ABC_tran	ABC transporter	K02003	ABC.CD.A; putative ABC transport system ATP-binding protein	cog.001284	arCOG00922	V	SalX	ABC-type antimicrobial peptide transport system, ATPase component
ORTHOMCL1508	X	X	PF02687.23	FtsX	FtsX-like permease family			cog.001815	arCOG02312	V	SalY	ABC-type antimicrobial peptide transport system, permease component
ORTHOMCL1509	X	X						cog.002605	arCOG02603	U	-	Longin domain (putative profilin, manually checked)
ORTHOMCL1510	X	X
ORTHOMCL1511	X	X	PF00155.23	Aminotran_1_2	Aminotransferase class I and II			cog.001885	arCOG01130	E	-	Aspartate/tyrosine/aromatic aminotransferase
ORTHOMCL1512	X	X	PF13452.8	MaoC_dehydrat_N	N-terminal half of MaoC dehydratase			cog.002538	arCOG00774	I	Mch	Mesaconyl-CoA hydratase (Acyl dehydratase family)
ORTHOMCL1513	X	X	PF13452.8;PF01575.21	MaoC_dehydrat_N;MaoC_dehydratas	N-terminal half of MaoC dehydratase ; MaoC like domain			cog.001182	arCOG00774	I	Mch	Mesaconyl-CoA hydratase (Acyl dehydratase family)
ORTHOMCL1514	X	X	PF13489.8	Methyltransf_23	Methyltransferase domain			cog.002156;cog.002470	arCOG01791;arCOG06076	Q;S	-;-	SAM-dependent methyltransferase;Uncharacterized protein
ORTHOMCL1515	X	X	PF00044.26;PF02800.22	Gp_dh_N;Gp_dh_C	Glyceraldehyde 3-phosphate dehydrogenase, NAD binding domain ; Glyceraldehyde 3-phosphate dehydrogenase, C-terminal domain	K00134	GAPDH, gapA; glyceraldehyde 3-phosphate dehydrogenase (phosphorylating) [EC:1.2.1.12]	cog.001204	-	G	GapA	Glyceraldehyde-3-phosphate dehydrogenase, type I
ORTHOMCL1516	X	X	PF00753.29	Lactamase_B	Metallo-beta-lactamase superfamily	K06897	K06897; 7,8-dihydropterin-6-yl-methyl-4-(beta-D-ribofuranosyl)aminobenzene 5'-phosphate synthase [EC:2.5.1.105]	cog.000189	arCOG00503	R	-	Metal-dependent hydrolase of the beta-lactamase superfamily II
ORTHOMCL1517	X	X	PF02737.20;PF00725.24	3HCDH_N;3HCDH	3-hydroxyacyl-CoA dehydrogenase, NAD binding domain ; 3-hydroxyacyl-CoA dehydrogenase, C-terminal domain	K15016	K15016; enoyl-CoA hydratase / 3-hydroxyacyl-CoA dehydrogenase [EC:4.2.1.17 1.1.1.35]	cog.000585;cog.001546	arCOG00249;arCOG00249	I;I	FadB;FadB	3-hydroxyacyl-CoA dehydrogenase, some fused to Enoyl-CoA hydratase;3-hydroxyacyl-CoA dehydrogenase, some fused to Enoyl-CoA hydratase
ORTHOMCL1518	X	X						cog.001485	arCOG02080	M	-	S-layer domain
ORTHOMCL1519	X	X	PF00162.21	PGK	Phosphoglycerate kinase	K00927	PGK, pgk; phosphoglycerate kinase [EC:2.7.2.3]	cog.000925	arCOG00496	G	Pgk	3-phosphoglycerate kinase
ORTHOMCL1520	X	X	PF09371.12;PF16921.7;PF14635.8;PF17674.3;PF00575.25	Tex_N;Tex_YqgF;HHH_7;HHH_9;S1	Tex-like protein N-terminal domain ; Tex protein YqgF-like domain ; Helix-hairpin-helix motif ; HHH domain ; S1 RNA binding domain	K06959	tex; protein Tex	cog.005270	arCOG05113	K	Tex	Transcriptional accessory protein Tex, contains RNAse H and S1 domains
ORTHOMCL1521	X	X	PF01106.19	NifU	NifU-like domain			cog.002772	arCOG03028	O	NifU	Fe-S cluster biogenesis protein NfuA, 4Fe-4S-binding domain
ORTHOMCL1522	X	X						cog.012281	-	S	-	Uncharacterized membrane protein
ORTHOMCL1523	X	X	PF16401.7	DUF5009	Domain of unknown function (DUF5009)			cog.004141	-	S	-	Uncharacterized protein
ORTHOMCL1524	X	X	PF00731.22	AIRC	AIR carboxylase	K06898	larB; pyridinium-3,5-biscarboxylic acid mononucleotide synthase [EC:2.5.1.143]	cog.001125	arCOG02465	R	-	NCAIR mutase (PurE)-related protein
ORTHOMCL1525	X	X	PF01555.20	N6_N4_Mtase	DNA methylase	K24451	zim; modification methylase	cog.000548;cog.002807	arCOG00115;-	L;S	-;-	DNA modification methylase;Uncharacterized protein
ORTHOMCL1526	X	X	PF01555.20	N6_N4_Mtase	DNA methylase			cog.000272	arCOG00115	L	-	DNA modification methylase
ORTHOMCL1527	X	X	PF00989.27;PF00512.27;PF02518.28;PF00072.26	PAS;HisKA;HATPase_c;Response_reg	PAS fold ; His Kinase A (phospho-acceptor) domain ; Histidine kinase-, DNA gyrase B-, and HSP90-like ATPase ; Response regulator receiver domain	K13587	cckA; two-component system, cell cycle sensor histidine kinase and response regulator CckA [EC:2.7.13.3]	cog.000119;cog.000204;cog.000537	arCOG06192;arCOG02358;arCOG02391	T;T;T	-;-;CheY	Signal transduction histidine kinase, contains PAS domain;Signal transduction histidine ;Rec domain
ORTHOMCL1528	X	X	PF00817.22;PF11799.10	IMS;IMS_C	impB/mucB/samB family ; impB/mucB/samB family C-terminal domain	K04479	dbh; DNA polymerase IV (archaeal DinB-like DNA polymerase) [EC:2.7.7.7]	cog.001273	arCOG04582	L	Dpo4/DinP	Family Y DNA polymerase
ORTHOMCL1529	X	X	PF10026.11	DUF2268	Predicted Zn-dependent protease (DUF2268)
ORTHOMCL1530	X	X	PF02384.18	N6_Mtase	N-6 DNA Methylase			cog.003523	arCOG07392	V	-	Restriction-modification system component, N-6 DNA Methylase
ORTHOMCL1531	X	X						cog.002192	arCOG01064	S	-	Secreted protein with beta-propeller repeat domain, some may containg GTA family glycosyltransferase
ORTHOMCL1532	X	X						cog.007855	-	S	-	Uncharacterized coiled-coil protein
ORTHOMCL1533	X	X						cog.003795	-	O	-	E3 UFM1-protein ligase 1 fused to HEAT repeats
ORTHOMCL1534	X	X	PF13419.8	HAD_2	Haloacid dehalogenase-like hydrolase	K01091	gph; phosphoglycolate phosphatase [EC:3.1.3.18]	cog.000142	arCOG02293	R	-	HAD superfamily hydrolase
ORTHOMCL1535	X	X	PF00850.21	Hist_deacetyl	Histone deacetylase domain	K04768	acuC; acetoin utilization protein AcuC	cog.000237	arCOG00324	R	AcuC	Deacetylase, including yeast histone deacetylase and acetoin utilization protein
ORTHOMCL1536	X	X	PF01590.28;PF13185.8	GAF;GAF_2	GAF domain ; GAF domain			cog.007770	arCOG02369	T	-	Signal transduction histidine kinase
ORTHOMCL1537	X	X						cog.000800	arCOG04179	R	PDCD5	DNA-binding TFAR19-related protein
ORTHOMCL1538	X	X
ORTHOMCL1539	X	X	PF00025.23	Arf	ADP-ribosylation factor family	K07897	RAB7A; Ras-related protein Rab-7A	cog.000526	arCOG00362	U	-	Rab-like GTPase
ORTHOMCL1540	X	X						cog.006247	-	S	-	Uncharacterized protein
ORTHOMCL1541	X	X						cog.005652	arCOG03045	R	-	TPR repeats containing protein
ORTHOMCL1542	X	X	PF04414.14	tRNA_deacylase	D-aminoacyl-tRNA deacylase	K09716	dtdA, GEK1; D-aminoacyl-tRNA deacylase [EC:3.1.1.96]	cog.000944	arCOG01616	J	GEK1	D-aminoacyl-tRNA deacylase, involved in ethanol tolerance
ORTHOMCL1543	X	X	PF01364.20	Peptidase_C25	Peptidase family C25			cog.000985;cog.009288	arCOG07760;arCOG07760	E;E	-;-	Peptidase family C25;Peptidase family C25
ORTHOMCL1544	X	X	PF08240.14;PF00107.28	ADH_N;ADH_zinc_N	Alcohol dehydrogenase GroES-like domain ; Zinc-binding dehydrogenase			cog.002265	arCOG01458	C	Qor	NADPH:quinone reductase or related Zn-dependent oxidoreductase
ORTHOMCL1545	X	X	PF01370.23	Epimerase	NAD dependent epimerase/dehydratase family			cog.002027	-	R	-	Aldehyde reductase and flavonoid reductase family protein
ORTHOMCL1546	X	X	PF03600.18	CitMHS	Citrate transporter			cog.000030	arCOG00238	P	ArsB	Na+/H+ antiporter NhaD or related arsenite permease
ORTHOMCL1547	X	X	PF00850.21	Hist_deacetyl	Histone deacetylase domain			cog.001368	arCOG00324	R	AcuC	Deacetylase, including yeast histone deacetylase and acetoin utilization protein
ORTHOMCL1548	X	X	PF04851.17;PF00271.33;PF14520.8;PF00270.31	ResIII;Helicase_C;HHH_5;DEAD	Type III restriction enzyme, res subunit ; Helicase conserved C-terminal domain ; Helix-hairpin-helix domain ; DEAD/DEAH box helicase	K03726	helS; ATP-dependent DNA helicase [EC:5.6.2.4]	cog.000110	arCOG00553	L	BRR2	Replicative superfamily II helicase
ORTHOMCL1549	X	X	PF14551.8;PF17207.5;PF00493.25;PF17855.3;PF14890.8;PF14528.8	MCM_N;MCM_OB;MCM;MCM_lid;Intein_splicing;LAGLIDADG_3	MCM N-terminal domain ; MCM OB domain ; MCM P-loop domain ; MCM AAA-lid domain ; Intein splicing domain ; LAGLIDADG-like domain	K10726	mcm; replicative DNA helicase Mcm [EC:5.6.2.3]	cog.000502;cog.000653;cog.005017	arCOG00439;arCOG03154;arCOG01864	L;L;K	MCM2;-;-	ATPase involved in replication control, Cdc46/Mcm family;Intein/homing endonuclease;Transcriptional regulator, xre family
ORTHOMCL1550	X	X	PF13646.8	HEAT_2	HEAT repeats			cog.000413	-	U	-	Adaptin N terminal region (contains HEAT repeats)
ORTHOMCL1551	X	X	PF00004.31	AAA	ATPase family associated with various cellular activities (AAA)	K07392	PRS2; AAA family ATPase	cog.001750	arCOG04163	R	-	Predicted ATPase (AAA+ superfamily)
ORTHOMCL1552	X	X	PF02558.18	ApbA	Ketopantoate reductase PanE/ApbA	K00077	panE, apbA; 2-dehydropantoate 2-reductase [EC:1.1.1.169]	cog.007496	arCOG04139	H	ApbA	Ketopantoate reductase
ORTHOMCL1553	X	X	PF17159.6	MASE3	Membrane-associated sensor domain			cog.003453	-	S	-	Uncharacterized protein
ORTHOMCL1554	X	X	PF00587.27;PF03129.22	tRNA-synt_2b;HGTP_anticodon	tRNA synthetase class II core domain (G, H, P, S and T) ; Anticodon binding domain	K01880	GARS, glyS1; glycyl-tRNA synthetase [EC:6.1.1.14]	cog.001039	arCOG00405	J	GRS1	Glycyl-tRNA synthetase (class II)
ORTHOMCL1555	X	X	PF02074.17	Peptidase_M32	Carboxypeptidase Taq (M32) metallopeptidase	K01299	E3.4.17.19; carboxypeptidase Taq [EC:3.4.17.19]	cog.000645	arCOG04247	E	YpwA	Zn-dependent carboxypeptidase
ORTHOMCL1556	X	X	PF13347.8;PF07690.18	MFS_2;MFS_1	MFS/sugar transport protein ; Major Facilitator Superfamily	K03292	TC.GPH; glycoside/pentoside/hexuronide:cation symporter, GPH family	cog.001983	arCOG00146	G	MelB	Na+/melibiose symporter or related transporter
ORTHOMCL1557	-	X						cog.005240	-	S	-	Uncharacterized membrane protein
ORTHOMCL1558	X	X	PF02812.20;PF00208.23	ELFV_dehydrog_N;ELFV_dehydrog	Glu/Leu/Phe/Val dehydrogenase, dimerisation domain ; Glutamate/Leucine/Phenylalanine/Valine dehydrogenase	K00261	GLUD1_2, gdhA; glutamate dehydrogenase (NAD(P)+) [EC:1.4.1.3]	cog.000448	arCOG01352	E	GdhA	Glutamate dehydrogenase/leucine dehydrogenase
ORTHOMCL1559	X	X	PF02812.20;PF00208.23	ELFV_dehydrog_N;ELFV_dehydrog	Glu/Leu/Phe/Val dehydrogenase, dimerisation domain ; Glutamate/Leucine/Phenylalanine/Valine dehydrogenase	K00261	GLUD1_2, gdhA; glutamate dehydrogenase (NAD(P)+) [EC:1.4.1.3]	cog.000448	arCOG01352	E	GdhA	Glutamate dehydrogenase/leucine dehydrogenase
ORTHOMCL1560	X	X	PF02812.20;PF00208.23	ELFV_dehydrog_N;ELFV_dehydrog	Glu/Leu/Phe/Val dehydrogenase, dimerisation domain ; Glutamate/Leucine/Phenylalanine/Valine dehydrogenase	K00262	E1.4.1.4, gdhA; glutamate dehydrogenase (NADP+) [EC:1.4.1.4]	cog.001707	arCOG01352	E	GdhA	Glutamate dehydrogenase/leucine dehydrogenase
ORTHOMCL1561	X	X	PF00899.23	ThiF	ThiF family	K10685	UBLE1B, SAE2, UBA2; ubiquitin-like 1-activating enzyme E1 B [EC:6.2.1.45]	cog.000309;cog.004240;cog.008666	arCOG01676;-;-	O;O;O	Uba5;-;-	Ubiquitin-activating enzymes E1, Uba1/Uba5 like;Ubiquitin activating enzyme E1 subunit;Ubiquitin activating enzyme E1 subunit, E2 binding domain
ORTHOMCL1562	X	X	PF00071.24;PF00025.23	Ras;Arf	Ras family ; ADP-ribosylation factor family	K07904	RAB11A; Ras-related protein Rab-11A	cog.000306	arCOG00362	U	-	Rab-like GTPase
ORTHOMCL1563	X	X	PF18135.3	Type_ISP_C	Type ISP C-terminal specificity domain			cog.001061;cog.004636;cog.008320	arCOG02632;arCOG10082;arCOG10082	V;S;S	HsdM;-;-	Type I restriction-modification system methyltransferase subunit;Uncharacterized protein;Uncharacterized protein
ORTHOMCL1564	X	X	PF03966.18	Trm112p	Trm112p-like protein			cog.000531;cog.013535	arCOG04124;arCOG04124	J;J	-;-	Trm112 RNA methyltransferase activating protein;Trm112 RNA methyltransferase activating protein
ORTHOMCL1565	X	X						cog.002993	-	M	-	Ribophorin I
ORTHOMCL1566	X	X	PF02776.20;PF00205.24;PF02775.23	TPP_enzyme_N;TPP_enzyme_M;TPP_enzyme_C	Thiamine pyrophosphate enzyme, N-terminal TPP binding domain ; Thiamine pyrophosphate enzyme, central domain ; Thiamine pyrophosphate enzyme, C-terminal TPP binding domain	K01652	E2.2.1.6L, ilvB, ilvG, ilvI; acetolactate synthase I/II/III large subunit [EC:2.2.1.6]	cog.000303	arCOG01998	E	IlvB	Acetolactate synthase large subunit or other thiamine pyrophosphate-requiring enzyme
ORTHOMCL1567	X	X	PF00920.23	ILVD_EDD	Dehydratase family	K01687	ilvD; dihydroxy-acid dehydratase [EC:4.2.1.9]	cog.003986	arCOG04045	E	IlvD	Dihydroxyacid dehydratase/phosphogluconate dehydratase
ORTHOMCL1568	X	X	PF01408.24;PF02894.19	GFO_IDH_MocA;GFO_IDH_MocA_C	Oxidoreductase family, NAD-binding Rossmann fold ; Oxidoreductase family, C-terminal alpha/beta domain			cog.002150;cog.007757	arCOG01622;arCOG01622	R;R	MviM;MviM	Predicted dehydrogenase;Predicted dehydrogenase
ORTHOMCL1569	X	X	PF13347.8;PF07690.18	MFS_2;MFS_1	MFS/sugar transport protein ; Major Facilitator Superfamily	K03292	TC.GPH; glycoside/pentoside/hexuronide:cation symporter, GPH family	cog.000552	arCOG00146	G	MelB	Na+/melibiose symporter or related transporter
ORTHOMCL1570	X	X	PF14196.8	ATC_hydrolase	L-2-amino-thiazoline-4-carboxylic acid hydrolase			cog.000509	-	S	-	Uncharacterized protein
ORTHOMCL1571	X	X	PF01596.19	Methyltransf_3	O-methyltransferase			cog.001529	arCOG00979	R	-	Predicted O-methyltransferase YrrM
ORTHOMCL1572	X	X	PF13419.8;PF00702.28	HAD_2;Hydrolase	Haloacid dehalogenase-like hydrolase ; haloacid dehalogenase-like hydrolase	K01838	pgmB; beta-phosphoglucomutase [EC:5.4.2.6]	cog.002705	arCOG02293	R	-	HAD superfamily hydrolase
ORTHOMCL1573	X	X	PF03819.19	MazG	MazG nucleotide pyrophosphohydrolase domain			cog.001421	arCOG01084	R	MazG	Predicted pyrophosphatase
ORTHOMCL1574	X	X	PF00149.30	Metallophos	Calcineurin-like phosphoesterase	K06269	PPP1C; serine/threonine-protein phosphatase PP1 catalytic subunit [EC:3.1.3.16]	cog.001090	arCOG01143	T	ApaH	Serine/threonine protein phosphatase PP2A family
ORTHOMCL1575	X	X
ORTHOMCL1576	X	X						cog.000222;cog.003407	-;-	S;S	-;-	Zn-ribbon domain;Uncharacterized protein
ORTHOMCL1577	X	X	PF04321.19;PF01370.23	RmlD_sub_bind;Epimerase	RmlD substrate binding domain ; NAD dependent epimerase/dehydratase family	K01784	galE, GALE; UDP-glucose 4-epimerase [EC:5.1.3.2]	cog.002806	arCOG01369	M	WcaG	Nucleoside-diphosphate-sugar epimerase
ORTHOMCL1578	X	X	PF00557.26	Peptidase_M24	Metallopeptidase family M24	K01265	map; methionyl aminopeptidase [EC:3.4.11.18]	cog.000908	arCOG01001	J	Map	Methionine aminopeptidase
ORTHOMCL1579	X	X	PF02223.19	Thymidylate_kin	Thymidylate kinase	K00943	tmk, DTYMK; dTMP kinase [EC:2.7.4.9]	cog.000698	arCOG01891	F	Tmk	Thymidylate kinase
ORTHOMCL1580	X	X	PF01841.21	Transglut_core	Transglutaminase-like superfamily	K20276	bapA; large repetitive protein	cog.000515;cog.001162	arCOG02165;arCOG02487	E;M	-;-	Transglutaminase-like cysteine protease;Cell surface protein, a component of a putative secretion system
ORTHOMCL1581	X	X						cog.000062;cog.001076	-;arCOG02170	S;S	-;-	Uncharacterized domain;Uncharacterized protein
ORTHOMCL1582	X	X						cog.001076	arCOG02170	S	-	Uncharacterized protein
ORTHOMCL1583	X	X						cog.000635;cog.000666	-;-	M;S	-;-	Dolichyl-diphosphooligosaccharide-protein glycosyltransferase subunit STT3B;Uncharacterized domain
ORTHOMCL1584	X	X	PF20030.1;PF17863.3	bpMoxR;AAA_lid_2	MoxR domain in the MoxR-vWA-beta-propeller ternary systems ; AAA lid domain	K03924	moxR; MoxR-like ATPase [EC:3.6.3.-]	cog.000342	arCOG00434	N	-	AAA+ ATPase of MoxR-like family, a component of a putative secretion system
ORTHOMCL1585	X	X	PF08448.12;PF00512.27;PF02518.28;PF00072.26;PF13188.9;PF01590.28;PF00989.27;PF13185.8	PAS_4;HisKA;HATPase_c;Response_reg;PAS_8;GAF;PAS;GAF_2	PAS fold ; His Kinase A (phospho-acceptor) domain ; Histidine kinase-, DNA gyrase B-, and HSP90-like ATPase ; Response regulator receiver domain ; PAS domain ; GAF domain ; PAS fold ; GAF domain	K13587	cckA; two-component system, cell cycle sensor histidine kinase and response regulator CckA [EC:2.7.13.3]	cog.000131;cog.000204;cog.000537;cog.000538;cog.000029;cog.000006	arCOG02358;arCOG02358;arCOG02391;arCOG06192;arCOG02350;arCOG02349	T;T;T;T;T;T	-;-;CheY;-;-;-	PAS domain;Signal transduction histidine ;Rec domain;PAS domain;PAS domain;Signal transduction histidine kinase, contains PAS domain
ORTHOMCL1586	X	X	PF01882.20;PF05753.16	DUF58;TRAP_beta	Protein of unknown function DUF58 ; Translocon-associated protein beta (TRAPB)			cog.000388	arCOG02742	R	-	Uncharacterized membrane anchored protein with extracellular vWF domain and Ig-like domain
ORTHOMCL1587	X	X						cog.000481;cog.005721	arCOG01812;-	N;S	TadC;-	Pilus assembly protein TadC;Uncharacterized membrane protein
ORTHOMCL1588	X	X	PF13482.8	RNase_H_2	RNase_H superfamily	K07502	yprB; uncharacterized protein	cog.002206	arCOG03130	L	-	DEDDy 3'-5' exonuclease
ORTHOMCL1589	X	X	PF01927.18	Mut7-C	Mut7-C RNAse domain	K09122	K09122; uncharacterized protein	cog.001181	arCOG04290	R	-	PIN-domain and Zn ribbon
ORTHOMCL1590	X	X						cog.001583	arCOG01680	K	ArsR	Transcriptional regulator containing HTH domain, ArsR family
ORTHOMCL1591	X	X	PF14526.8	Cass2	Integron-associated effector binding protein			cog.005663	-	K	-	Predicted transcriptional regulator YdeE
ORTHOMCL1592	X	X	PF01980.18	TrmO	tRNA-methyltransferase O	K22900	TRMO, trmO; tRNA (adenine37-N6)-methyltransferase [EC:2.1.1.-]	cog.001006	arCOG00761	J	TsaA	tRNA (Thr-GGU) A37 N-methylase
ORTHOMCL1593	X	X	PF00291.27	PALP	Pyridoxal-phosphate dependent enzyme	K01738	cysK; cysteine synthase [EC:2.5.1.47]	cog.000467	arCOG01430	E	CysK	Cysteine synthase
ORTHOMCL1594	X	X	PF00132.26	Hexapep	Bacterial transferase hexapeptide (six repeats)	K00640	cysE; serine O-acetyltransferase [EC:2.3.1.30]	cog.003370	arCOG01847	E	CysE	Serine acetyltransferase
ORTHOMCL1595	X	X	PF04055.23	Radical_SAM	Radical SAM superfamily	K09711	lipS1; lipoyl synthase	cog.000888	arCOG05825	R	-	Radical SAM superfamily enzyme
ORTHOMCL1596	X	X	PF03099.21	BPL_LplA_LipB	Biotin/lipoate A/B protein ligase family	K23734	lipM; lipoyl(octanoyl) transferase [EC:2.3.1.181]	cog.001158	arCOG01939	H	LplA	Lipoate-protein ligase A
ORTHOMCL1597	X	X	PF04055.23	Radical_SAM	Radical SAM superfamily	K24689	lipS2; lipoyl synthase	cog.001069	arCOG00662	R	-	Biotin synthase-related protein, radical SAM superfamily
ORTHOMCL1598	X	X				K02171	blaI; BlaI family transcriptional regulator, penicillinase repressor	cog.004030	-	S	-	Uncharacterized protein
ORTHOMCL1599	X	X	PF03259.19	Robl_LC7	Roadblock/LC7 domain			cog.001704;cog.004468	arCOG02603;-	U;S	-;-	Roadblock/LC7 domain;Uncharacterized domain
ORTHOMCL1600	X	X						cog.001563	arCOG00467	L	CDC6	Cdc6-related protein, AAA superfamily ATPase
ORTHOMCL1601	X	X	PF01712.21	dNK	Deoxynucleoside kinase			cog.002017	arCOG01891	F	Tmk	Thymidylate kinase
ORTHOMCL1602	X	X	PF19289.1	PmbA_TldD_C	PmbA/TldA metallopeptidase C-terminal domain	K03568	tldD; TldD protein	cog.000111	arCOG00321	O	TldD	Zn-dependent protease, component of TldD/TldE system
ORTHOMCL1603	X	X	PF19289.1	PmbA_TldD_C	PmbA/TldA metallopeptidase C-terminal domain	K03592	pmbA; PmbA protein	cog.002097	arCOG00322	O	TldE	Inactivated Zn-dependent protease, component of TldD/TldE system
ORTHOMCL1604	X	X	PF00025.23	Arf	ADP-ribosylation factor family	K16185	RRAGA_B; Ras-related GTP-binding protein A/B	cog.000120	arCOG00362	U	-	Gtr1/RagA family GTPase
ORTHOMCL1605	X	X	PF04670.14;PF08477.15	Gtr1_RagA;Roc	Gtr1/RagA G protein conserved region ; Ras of Complex, Roc, domain of DAPkinase	K16185	RRAGA_B; Ras-related GTP-binding protein A/B	cog.000120	arCOG00362	U	-	Gtr1/RagA family GTPase
ORTHOMCL1606	X	X						cog.001238	arCOG02242	K	Sta1	Viral transcriptional activator, contains HTH domain
ORTHOMCL1607	X	X	PF04756.15;PF00085.22	OST3_OST6;Thioredoxin	OST3 / OST6 family, transporter family ; Thioredoxin	K03671	trxA; thioredoxin 1	cog.000075	arCOG01972	O	TrxA	Thiol-disulfide isomerase or thioredoxin
ORTHOMCL1608	X	X	PF13414.8;PF13432.8	TPR_11;TPR_16	TPR repeat ; Tetratricopeptide repeat			cog.000005	arCOG03038	R	-	TPR repeats containing protein
ORTHOMCL1609	X	X	PF01636.25	APH	Phosphotransferase enzyme family			cog.000157	arCOG04682	R	-	Predicted aminoglycoside phosphotransferase
ORTHOMCL1610	X	X
ORTHOMCL1611	X	X	PF00121.20	TIM	Triosephosphate isomerase	K01803	TPI, tpiA; triosephosphate isomerase (TIM) [EC:5.3.1.1]	cog.000718	arCOG01087	G	TpiA	Triosephosphate isomerase
ORTHOMCL1612	X	X	PF00291.27	PALP	Pyridoxal-phosphate dependent enzyme	K01733	thrC; threonine synthase [EC:4.2.3.1]	cog.000089;cog.000569	arCOG00001;arCOG01434	K;H	-;-	Transcriptional regulator, PadR family;Cysteate synthase
ORTHOMCL1613	X	X	PF00892.22	EamA	EamA-like transporter family			cog.000155	arCOG00272	G	RhaT	Permease of the drug/metabolite transporter (DMT) superfamily
ORTHOMCL1614	X	X	PF06966.14	DUF1295	Protein of unknown function (DUF1295)			cog.000193;cog.005926;cog.006438	arCOG03580;-;-	O;R;S	STE14;-;-	Putative protein-S-isoprenylcysteine methyltransferase;Steroid 5-alpha reductase family enzyme;Uncharacterized membrane protein
ORTHOMCL1615	X	X				K07013	K07013; uncharacterized protein	cog.003055	arCOG01688	R	-	V4R domain
ORTHOMCL1616	X	X						cog.003485	arCOG01688	R	-	Predicted transcriptional regulator
ORTHOMCL1617	X	X	PF04851.17;PF06777.13;PF13307.8	ResIII;HBB;Helicase_C_2	Type III restriction enzyme, res subunit ; Helical and beta-bridge domain ; Helicase C-terminal domain	K10844	ERCC2, XPD; DNA excision repair protein ERCC-2 [EC:5.6.2.3]	cog.000209	arCOG00770	K	DinG	Rad3-related DNA helicase
ORTHOMCL1618	X	X	PF03006.22	HlyIII	Haemolysin-III related	K11068	hlyIII; hemolysin III	cog.007231	-	U	YqfA	Predicted membrane channel-forming protein YqfA, hemolysin III family
ORTHOMCL1619	X	X	PF08323.13;PF00534.22	Glyco_transf_5;Glycos_transf_1	Starch synthase catalytic domain ; Glycosyl transferases group 1	K00703	glgA; starch synthase [EC:2.4.1.21]	cog.001441	arCOG01420	G	GlgA	Glycogen synthase
ORTHOMCL1620	X	X	PF09754.11	PAC2	PAC2 family	K06869	K06869; uncharacterized protein	cog.000368	arCOG00347	O	PbaA	20S proteasome assembly factor, ATP-grasp superfamily enzyme
ORTHOMCL1621	X	X	PF01247.20	Ribosomal_L35Ae	Ribosomal protein L35Ae	K02917	RP-L35Ae, RPL35A; large subunit ribosomal protein L35Ae	cog.001106	arCOG04304	J	-	Ribosomal protein L35AE/L33A
ORTHOMCL1622	X	X	PF14470.8	bPH_3	Bacterial PH domain			cog.000173;cog.002441;cog.011556	arCOG07221;-;-	S;U;U	-;-;-	Zn-finger ribbon;Coiled-coil domain (fused to Vps23 core);Steadiness/Vps23 box
ORTHOMCL1623	X	X	PF03065.17	Glyco_hydro_57	Glycosyl hydrolase family 57	K22451	jgt; 4-alpha-glucanotransferase [EC:2.4.1.25]	cog.000904	arCOG03284	G	-	Glycosyl hydrolase family 57
ORTHOMCL1624	X	X	PF03357.23	Snf7	Snf7			cog.001938	arCOG00453	U	ESCRTIII	Archaeal division protein CdvB, Snf7/Vps24/ESCRT-III family
ORTHOMCL1625	X	X	PF19641.1	DUF6144	Family of unknown function (DUF6144)			cog.001067;cog.005118	-;-	S;S	-;-	Uncharacterized protein;Uncharacterized protein
ORTHOMCL1626	-	X	PF01850.23	PIN	PIN domain	K07065	K07065; uncharacterized protein	cog.000402	arCOG04502	V	-	PIN domain containing protein
ORTHOMCL1627	X	X	PF13855.8;PF12799.9	LRR_8;LRR_4	Leucine rich repeat ; Leucine Rich repeats (2 copies)			cog.001935;cog.002710	arCOG06769;arCOG06769	R;R	-;-	Leucine-rich repeats domain;Leucine-rich repeats domain
ORTHOMCL1628	X	X	PF00224.23;PF02887.18	PK;PK_C	Pyruvate kinase, barrel domain ; Pyruvate kinase, alpha/beta domain	K00873	PK, pyk; pyruvate kinase [EC:2.7.1.40]	cog.001078	arCOG04120	G	PykF	Pyruvate kinase
ORTHOMCL1629	X	X						cog.002891	-	S	-	Zn ribbon domain
ORTHOMCL1630	X	X	PF00664.25;PF00005.29	ABC_membrane;ABC_tran	ABC transporter transmembrane region ; ABC transporter	K18890	mdlB, smdB; ATP-binding cassette, subfamily B, multidrug efflux pump	cog.003471;cog.013510	arCOG02841;arCOG02841	V;V	MdlB;MdlB	ABC-type multidrug transport system, ATPase and permease component;ABC-type multidrug transport system (N-terminal region)
ORTHOMCL1631	X	X	PF00664.25;PF00005.29	ABC_membrane;ABC_tran	ABC transporter transmembrane region ; ABC transporter	K06147	ABCB-BAC; ATP-binding cassette, subfamily B, bacterial	cog.004238;cog.011450	arCOG02841;arCOG02841	V;V	MdlB;MdlB	ABC-type multidrug transport system, ATPase and permease component;ABC-type multidrug transport system (N-terminal region)
ORTHOMCL1632	X	X						cog.002891	-	S	-	Zn ribbon domain
ORTHOMCL1633	X	X	PF12822.9	ECF_trnsprt	ECF transporter, substrate-specific component	K23675	fmnP, ribU; riboflavin transporter	cog.001818	arCOG03794	H	FmnP	Riboflavin transporter FmnP
ORTHOMCL1634	X	X	PF05971.14;PF06325.15	Methyltransf_10;PrmA	RNA methyltransferase ; Ribosomal protein L11 methyltransferase (PrmA)			cog.004985	arCOG00111	Q	-	SAM-dependent methyltransferase
ORTHOMCL1635	X	X	PF00071.24;PF00025.23	Ras;Arf	Ras family ; ADP-ribosylation factor family			cog.004450	arCOG00362	U	-	Rab-like GTPase
ORTHOMCL1636	X	X						cog.006234	arCOG03995	I	-	Phospholipid scramblase, fused to Zn finger domain
ORTHOMCL1637	-	X						cog.012025	-	S	-	Uncharacterized protein
ORTHOMCL1638	-	X						cog.010401	-	S	-	Uncharacterized protein
ORTHOMCL1639	-	X						cog.012688	-	S	-	Uncharacterized coiled-coil protein
ORTHOMCL1640	-	X						cog.013039	-	S	-	Uncharacterized protein
ORTHOMCL1641	-	X						cog.013991	-	S	-	Uncharacterized protein
ORTHOMCL1642	-	X						cog.012719	-	S	-	Uncharacterized protein
ORTHOMCL1643	-	X						cog.013765	-	S	-	Uncharacterized protein
ORTHOMCL1644	-	X						cog.013791	-	S	-	Uncharacterized protein
ORTHOMCL1645	-	X						cog.013864	-	S	-	Uncharacterized protein
ORTHOMCL1646	-	X						cog.014089	-	S	-	Uncharacterized protein
ORTHOMCL1647	-	X						cog.012968	-	S	-	Uncharacterized protein
ORTHOMCL1648	-	X						cog.012986	-	S	-	Uncharacterized protein
ORTHOMCL1649	X	X	PF01844.25	HNH	HNH endonuclease			cog.001175	arCOG06811	V	-	Restriction endonuclease, HNH family
ORTHOMCL1650	-	X	PF13385.8;PF00656.24	Laminin_G_3;Peptidase_C14	Concanavalin A-like lectin/glucanases superfamily ; Caspase domain			cog.000370;cog.000561;cog.004784;cog.000002;cog.000067	arCOG07561;arCOG07813;arCOG11399;arCOG01917;arCOG07561	V;X;V;S;V	-;-;-;-;-	Secreted multidomain protein, often contains C-terminal toxin domain;LamG-like jellyroll fold domain;Metacaspase family peptidase;Zn-ribbon domain containing protein;Secreted multidomain protein, often contains C-terminal toxin domain
ORTHOMCL1651	-	X	PF18884.2	TSP3_bac	Bacterial TSP3 repeat			cog.005383;cog.013262;cog.000370;cog.004201	arCOG07561;-;arCOG07561;arCOG07561	V;S;V;V	-;-;-;-	Secreted multidomain protein, often contains C-terminal toxin domain;Uncharacterized protein;Secreted multidomain protein, often contains C-terminal toxin domain;Secreted multidomain protein, often contains C-terminal toxin domain
ORTHOMCL1652	X	X	PF08923.12	MAPKK1_Int	Mitogen-activated protein kinase kinase 1 interacting	K07131	K07131; uncharacterized protein	cog.000746	arCOG02603	U	-	Roadblock/LC7 domain
ORTHOMCL1653	X	X
ORTHOMCL1654	X	X	PF01336.27;PF00152.22	tRNA_anti-codon;tRNA-synt_2	OB-fold nucleic acid binding domain ; tRNA synthetases class II (D, K and N)	K09759	aspC, aspS; nondiscriminating aspartyl-tRNA synthetase [EC:6.1.1.23]	cog.000727	arCOG00406	J	AsnS	Aspartyl/asparaginyl-tRNA synthetase
ORTHOMCL1655	X	X	PF01142.20	TruD	tRNA pseudouridine synthase D (TruD)	K06176	truD, PUS7; tRNA pseudouridine13 synthase [EC:5.4.99.27]	cog.000931	arCOG04252	J	TruD	tRNA(Glu) U13 pseudouridine synthase TruD
ORTHOMCL1656	X	X	PF00411.21	Ribosomal_S11	Ribosomal protein S11	K02948	RP-S11, MRPS11, rpsK; small subunit ribosomal protein S11	cog.001065	arCOG04240	J	RpsK	Ribosomal protein S11
ORTHOMCL1657	X	X	PF01479.27	S4	S4 domain	K02986	RP-S4, rpsD; small subunit ribosomal protein S4	cog.001153	arCOG04239	J	RpsD	Ribosomal protein S4 or related protein
ORTHOMCL1658	X	X	PF00416.24	Ribosomal_S13	Ribosomal protein S13/S18			cog.001044	arCOG01722	J	RpsM	Ribosomal protein S13
ORTHOMCL1659	X	X	PF02629.21;PF13607.8;PF13380.8	CoA_binding;Succ_CoA_lig;CoA_binding_2	CoA binding domain ; Succinyl-CoA ligase like flavodoxin domain ; CoA binding domain	K24012	acdAB; acetate---CoA ligase (ADP-forming) [EC:6.2.1.13]	cog.000661	arCOG01340	C	-	Acyl-CoA synthetase (NDP forming)
ORTHOMCL1660	X	X						cog.001234	-	S	-	Uncharacterized coiled-coil protein
ORTHOMCL1661	X	X	PF12724.9	Flavodoxin_5	Flavodoxin domain			cog.000072	arCOG00519	C	FldA	Flavodoxin
ORTHOMCL1662	X	X
ORTHOMCL1663	X	X						cog.001584	-	S	-	Uncharacterized protein
ORTHOMCL1664	X	X						cog.003170	arCOG04617	S	-	Uncharacterized protein
ORTHOMCL1665	X	X	PF13522.8;PF00156.29	GATase_6;Pribosyltran	Glutamine amidotransferase domain ; Phosphoribosyl transferase domain	K00764	purF, PPAT; amidophosphoribosyltransferase [EC:2.4.2.14]	cog.000638	arCOG00093	F	PurF	Glutamine phosphoribosylpyrophosphate amidotransferase
ORTHOMCL1666	X	X	PF13507.8	GATase_5	CobB/CobQ-like glutamine amidotransferase domain	K23265	purQ; phosphoribosylformylglycinamidine synthase subunit PurQ / glutaminase [EC:6.3.5.3 3.5.1.2]	cog.001516	arCOG00102	F	PurL	Phosphoribosylformylglycinamidine (FGAM) synthase, glutamine amidotransferase domain
ORTHOMCL1667	X	X	PF18072.3;PF00586.26;PF02769.24	FGAR-AT_linker;AIRS;AIRS_C	Formylglycinamide ribonucleotide amidotransferase linker domain ; AIR synthase related protein, N-terminal domain ; AIR synthase related protein, C-terminal domain	K23270	purSL; phosphoribosylformylglycinamidine synthase subunit PurSL [EC:6.3.5.3]	cog.001602;cog.012467	arCOG00641;arCOG04462	F;F	PurL;PurS	Phosphoribosylformylglycinamidine (FGAM) synthase, synthetase domain;Phosphoribosylformylglycinamidine (FGAM) synthase, PurS component
ORTHOMCL1668	X	X						cog.002507	arCOG02435	F	-	Nucleoside 2-deoxyribosyltransferase
ORTHOMCL1669	X	X	PF01259.20	SAICAR_synt	SAICAR synthetase	K01923	purC; phosphoribosylaminoimidazole-succinocarboxamide synthase [EC:6.3.2.6]	cog.001734	arCOG04421	F	PurC	Phosphoribosylaminoimidazolesuccinocarboxamide (SAICAR) synthase
ORTHOMCL1670	X	X	PF12643.9	MazG-like	MazG-like family			cog.001695	arCOG01084	R	MazG	Predicted pyrophosphatase
ORTHOMCL1671	X	X	PF12146.10	Hydrolase_4	Serine aminopeptidase, S33			cog.000015;cog.004440	arCOG07416;arCOG01648	R;R	MhpC;MhpC	Alpha/beta superfamily hydrolase;Alpha/beta superfamily hydrolase
ORTHOMCL1672	X	X	PF01996.18	F420_ligase	F420-0:Gamma-glutamyl ligase			cog.001156	arCOG02714	H	CofE	F(420)-0:gamma-glutamyl ligase, F420 coenzyme biosynthesis enzyme
ORTHOMCL1673	X	X	PF00809.24	Pterin_bind	Pterin binding enzyme	K00796	folP; dihydropteroate synthase [EC:2.5.1.15]	cog.001019;cog.006911	arCOG02817;-	H;S	FolC;-	Folylpolyglutamate synthase and Dihydropteroate synthase;Uncharacterized protein
ORTHOMCL1674	X	X	PF02518.28;PF00204.27;PF01751.24;PF00986.23	HATPase_c;DNA_gyraseB;Toprim;DNA_gyraseB_C	Histidine kinase-, DNA gyrase B-, and HSP90-like ATPase ; DNA gyrase B ; Toprim domain ; DNA gyrase B subunit, carboxyl terminus	K02470	gyrB; DNA gyrase subunit B [EC:5.6.2.2]	cog.002733	arCOG04371	L	GyrB	Type IIA topoisomerase (DNA gyrase/topo II
ORTHOMCL1675	X	X	PF00521.22;PF03989.15	DNA_topoisoIV;DNA_gyraseA_C	DNA gyrase/topoisomerase IV, subunit A ; DNA gyrase C-terminal domain, beta-propeller	K02469	gyrA; DNA gyrase subunit A [EC:5.6.2.2]	cog.002797	arCOG04367	L	GyrA	Type IIA topoisomerase (DNA gyrase/topo II
ORTHOMCL1676	X	X						cog.003219	-	S	-	Uncharacterized protein
ORTHOMCL1677	X	X	PF13289.8	SIR2_2	SIR2-like domain			cog.001359	arCOG06747	R	-	SIR2 superfamily protein
ORTHOMCL1678	X	X	PF13489.8;PF13649.8	Methyltransf_23;Methyltransf_25	Methyltransferase domain ; Methyltransferase domain			cog.000172	arCOG04989	Q	-	SAM-dependent methyltransferase
ORTHOMCL1679	X	X	PF00025.23	Arf	ADP-ribosylation factor family	K24105	mglA; mutual gliding-motility protein MglA	cog.000126	arCOG00362	U	-	Ras family GTPase
ORTHOMCL1680	X	X	PF09962.11	DUF2196	Uncharacterized conserved protein (DUF2196)			cog.005280	arCOG04920	S	-	Uncharacterized protein
ORTHOMCL1681	X	X	PF01145.27	Band_7	SPFH domain / Band 7 family	K07192	FLOT; flotillin	cog.000212;cog.011570	arCOG01915;-	O;R	HflC;YqiK	Membrane protease subunit, stomatin/prohibitin homolog;Uncharacterized membrane protein YqiK, contains Band7/PHB/SPFH domain
ORTHOMCL1682	X	X	PF04157.18	EAP30	EAP30/Vps36 family			cog.002769	-	U	-	EAP30/Vps36 family protein
ORTHOMCL1683	X	X						cog.000094	arCOG00811	R	-	Acetolactate synthase, small subunit
ORTHOMCL1684	X	X						cog.003794	-	U	-	Longin domain
ORTHOMCL1685	X	X	PF00465.21	Fe-ADH	Iron-containing alcohol dehydrogenase	K01735	aroB; 3-dehydroquinate synthase [EC:4.2.3.4]	cog.007555	arCOG00983	E	AroB	3-dehydroquinate synthetase
ORTHOMCL1686	X	X	PF07690.18	MFS_1	Major Facilitator Superfamily	K19576	norA; MFS transporter, DHA1 family, quinolone resistance protein	cog.000031	arCOG00132	G	-	MFS family permease
ORTHOMCL1687	X	X	PF01336.27;PF00152.22	tRNA_anti-codon;tRNA-synt_2	OB-fold nucleic acid binding domain ; tRNA synthetases class II (D, K and N)	K01893	NARS, asnS; asparaginyl-tRNA synthetase [EC:6.1.1.22]	cog.001379	arCOG00407	J	AsnS	Aspartyl/asparaginyl-tRNA synthetase
ORTHOMCL1688	X	X	PF00158.28;PF13191.8	Sigma54_activat;AAA_16	Sigma-54 interaction domain ; AAA ATPase domain			cog.000114	arCOG00441	N	GvpN	MoxR-like ATPase
ORTHOMCL1689	X	X	PF05762.16	VWA_CoxE	VWA domain containing CoxE-like protein	K09989	K09989; uncharacterized protein	cog.003631;cog.003942	-;-	S;S	-;-	von Willebrand factor type A (vWA) domain;von Willebrand factor type A (vWA) domain
ORTHOMCL1690	X	X	PF00294.26	PfkB	pfkB family carbohydrate kinase			cog.000565	arCOG00016	G	RbsK	Sugar kinase, ribokinase family
ORTHOMCL1691	X	X	PF08713.13	DNA_alkylation	DNA alkylation repair enzyme			cog.003946	arCOG05122	L	AlkD	3-methyladenine DNA glycosylase AlkD
ORTHOMCL1692	X	X						cog.010331	-	U	-	Gelsolin family protein
ORTHOMCL1693	X	X	PF04675.16;PF01068.23;PF04679.17	DNA_ligase_A_N;DNA_ligase_A_M;DNA_ligase_A_C	DNA ligase N terminus ; ATP dependent DNA ligase domain ; ATP dependent DNA ligase C terminal region	K10747	LIG1; DNA ligase 1 [EC:6.5.1.1 6.5.1.6 6.5.1.7]	cog.000386	arCOG01347	L	CDC9	ATP-dependent DNA ligase
ORTHOMCL1694	X	X	PF01916.19	DS	Deoxyhypusine synthase	K00809	DHPS, dys; deoxyhypusine synthase [EC:2.5.1.46]	cog.000451	arCOG04142	O	DYS1	Deoxyhypusine synthase
ORTHOMCL1695	X	X	PF01862.18	PvlArgDC	Pyruvoyl-dependent arginine decarboxylase (PvlArgDC)	K02626	pdaD; arginine decarboxylase [EC:4.1.1.19]	cog.002234	arCOG04490	E	PdaD	Pyruvoyl-dependent arginine decarboxylase (PvlArgDC)
ORTHOMCL1696	-	X						cog.015281	-	S	-	Uncharacterized protein
ORTHOMCL1697	-	X	PF07478.15;PF02655.16;PF13302.9	Dala_Dala_lig_C;ATP-grasp_3;Acetyltransf_3	D-ala D-ala ligase C-terminus ; ATP-grasp domain ; Acetyltransferase (GNAT) domain	K01921	ddl; D-alanine-D-alanine ligase [EC:6.3.2.4]	cog.001892;cog.003506;cog.000051	arCOG01589;-;arCOG00842	H;R;J	RimK;-;RimL	Glutathione synthase/glutaminyl transferase/alpha-L-glutamate ligase;RimK PreATP-grasp domain;Acetyltransferase, RimL family
ORTHOMCL1698	X	X						cog.000291;cog.004941	-;-	S;R	-;-	CARDB domain;Beta-sandwich like protein, putative translocon-associated protein beta (TRAPB) or coatomer delta subunit
ORTHOMCL1699	X	X	PF13385.8	Laminin_G_3	Concanavalin A-like lectin/glucanases superfamily			cog.000009	-	S	-	Membrane domain of surface protein
ORTHOMCL1700	X	X
ORTHOMCL1701	X	X						cog.000104	arCOG02611	K	-	Transcriptional regulator, implicated in bacteriocin system regulation, contains HTH domain
ORTHOMCL1702	X	X						cog.000219	arCOG02235	C	HdrA	Heterodisulfide reductase, subunit A or related polyferredoxin
ORTHOMCL1703	X	X	PF00294.26	PfkB	pfkB family carbohydrate kinase			cog.000069	arCOG00014	G	RbsK	Sugar kinase, ribokinase family
ORTHOMCL1704	X	X	PF04909.16	Amidohydro_2	Amidohydrolase			cog.000807	arCOG01931	R	-	Predicted metal-dependent hydrolase of the TIM-barrel fold
ORTHOMCL1705	X	X	PF13347.8	MFS_2	MFS/sugar transport protein	K03292	TC.GPH; glycoside/pentoside/hexuronide:cation symporter, GPH family	cog.000174	arCOG00146	G	MelB	Na+/melibiose symporter or related transporter
ORTHOMCL1706	X	X	PF01380.24	SIS	SIS domain	K00820	glmS, GFPT; glutamine---fructose-6-phosphate transaminase (isomerizing) [EC:2.6.1.16]	cog.000132	arCOG00057	M	GlmS	Glucosamine 6-phosphate synthetase
ORTHOMCL1707	X	X
ORTHOMCL1708	X	X						cog.003658	-	S	-	Uncharacterized protein
ORTHOMCL1709	X	X						cog.005853	-	S	-	Uncharacterized protein
ORTHOMCL1710	X	X	PF00133.24;PF09334.13;PF08264.15;PF19302.1	tRNA-synt_1;tRNA-synt_1g;Anticodon_1;DUF5915	tRNA synthetases class I (I, L, M and V) ; tRNA synthetases class I (M) ; Anticodon-binding domain of tRNA ligase ; Domain of unknown function (DUF5915)	K01870	IARS, ileS; isoleucyl-tRNA synthetase [EC:6.1.1.5]	cog.000681	arCOG00807	J	IleS	Isoleucyl-tRNA synthetase
ORTHOMCL1711	X	X	PF04894.14;PF04895.14	Nre_N;Nre_C	Archaeal Nre, N-terminal ; Archaeal Nre, C-terminal	K22585	nreA; DNA repair protein NreA	cog.001105	arCOG04269	L	NreA	DNA repair protein NreA
ORTHOMCL1712	X	X						cog.005153	-	S	-	Uncharacterized protein
ORTHOMCL1713	X	X						cog.015132	-	R	-	ParB/Srx_like nuclease and putative transcriptional regulators related to SbnI
ORTHOMCL1714	X	X						cog.015132	-	R	-	ParB/Srx_like nuclease and putative transcriptional regulators related to SbnI
ORTHOMCL1715	X	X						cog.003316	-	S	-	Uncharacterized protein
ORTHOMCL1716	X	X						cog.001788	arCOG07060	S	-	Uncharacterized protein
ORTHOMCL1717	X	X						cog.001770;cog.004087	arCOG01917;-	S;U	-;-	Zn-ribbon domain containing protein;Longin domain containing protein
ORTHOMCL1718	X	X	PF02844.17;PF01071.21;PF02843.18	GARS_N;GARS_A;GARS_C	Phosphoribosylglycinamide synthetase, N domain ; Phosphoribosylglycinamide synthetase, ATP-grasp (A) domain ; Phosphoribosylglycinamide synthetase, C domain	K01945	purD; phosphoribosylamine---glycine ligase [EC:6.3.4.13]	cog.001653	arCOG04415	F	PurD	Phosphoribosylamine-glycine ligase
ORTHOMCL1719	X	X	PF07934.14;PF00730.27	OGG_N;HhH-GPD	8-oxoguanine DNA glycosylase, N-terminal domain ; HhH-GPD superfamily base excision DNA repair protein	K03660	OGG1; N-glycosylase/DNA lyase [EC:3.2.2.- 4.2.99.18]	cog.002419	arCOG00464	L	AlkA	3-methyladenine DNA glycosylase/8-oxoguanine DNA glycosylase
ORTHOMCL1720	X	X						cog.000318	-	S	-	Uncharacterized membrane protein
ORTHOMCL1721	X	X	PF03486.16;PF00890.26	HI0933_like;FAD_binding_2	HI0933-like protein ; FAD binding domain	K17830	GGR; digeranylgeranylglycerophospholipid reductase [EC:1.3.1.101 1.3.7.11]	cog.000851;cog.005760	arCOG00570;-	I;S	-;-	Geranylgeranyl reductase, flavoprotein;Uncharacterized protein
ORTHOMCL1722	X	X	PF02878.18;PF02879.18;PF02880.18;PF00408.22	PGM_PMM_I;PGM_PMM_II;PGM_PMM_III;PGM_PMM_IV	Phosphoglucomutase/phosphomannomutase, alpha/beta/alpha domain I ; Phosphoglucomutase/phosphomannomutase, alpha/beta/alpha domain II ; Phosphoglucomutase/phosphomannomutase, alpha/beta/alpha domain III ; Phosphoglucomutase/phosphomannomutase, C-terminal domain			cog.001562	arCOG00767	G	{ManB}	Phosphomannomutase
ORTHOMCL1723	-	X	PF07883.13	Cupin_2	Cupin domain			cog.001040	arCOG02999	S	-	Cupin domain containing protein
ORTHOMCL1724	X	X	PF03692.17	CxxCxxCC	Putative zinc- or iron-chelating domain	K06940	K06940; uncharacterized protein	cog.001365;cog.005096	arCOG02579;-	R;S	-;-	Fe-S-cluster containining protein;Uncharacterized protein
ORTHOMCL1725	X	X	PF13649.8;PF13847.8	Methyltransf_25;Methyltransf_31	Methyltransferase domain ; Methyltransferase domain	K15444	TRM9; tRNA (uracil-5-)-methyltransferase TRM9 [EC:2.1.1.229]	cog.002407	arCOG04583	Q	-	SAM-dependent methyltransferase
ORTHOMCL1726	X	X						cog.004009	-	S	-	Uncharacterized protein
ORTHOMCL1727	X	X	PF01841.21	Transglut_core	Transglutaminase-like superfamily			cog.000615;cog.004072	arCOG02165;-	E;S	-;-	Transglutaminase-like cysteine protease;Uncharacterized protein
ORTHOMCL1728	X	X	PF00025.23	Arf	ADP-ribosylation factor family			cog.000120;cog.006599;cog.009787	arCOG00362;-;-	U;U;U	-;-;-	Gtr1/RagA family GTPase;NPRL2-like longin domain ;Longin domain
ORTHOMCL1729	X	X	PF04471.14	Mrr_cat	Restriction endonuclease			cog.000927	arCOG03727	L	-	Holliday junction resolvase
ORTHOMCL1730	X	X	PF00025.23	Arf	ADP-ribosylation factor family			cog.000921	-	U	-	Rag family GTPase fused roadblock/LC7 domain
ORTHOMCL1731	X	X	PF18306.3	LDcluster4	SLOG cluster4 family			cog.000600	arCOG02431	R	-	Predicted Rossmann fold nucleotide-binding protein
ORTHOMCL1732	X	X	PF00586.26;PF02769.24	AIRS;AIRS_C	AIR synthase related protein, N-terminal domain ; AIR synthase related protein, C-terminal domain	K07123	K07123; uncharacterized protein	cog.001357	arCOG00640	R	-	Selenophosphate synthetase-related protein
ORTHOMCL1733	X	X	PF00025.23	Arf	ADP-ribosylation factor family			cog.004448;cog.006172;cog.008677	arCOG00362;-;-	U;U;U	-;-;-	Gtr1/RagA family GTPase;NPRL2-like longin domain ;Longin domain
ORTHOMCL1734	X	X	PF09721.12	Exosortase_EpsH	Transmembrane exosortase (Exosortase_EpsH)			cog.001392	arCOG04471	U	ArtA	Exosortase
ORTHOMCL1735	X	X	PF10150.11;PF04167.15	RNase_E_G;DUF402	Ribonuclease E/G family ; Protein of unknown function (DUF402)	K22469	fau-1, aubA; probable ribonuclease FAU-1 [EC:3.1.26.-]	cog.002283	arCOG04307	J	CafA	Ribonuclease G and E
ORTHOMCL1736	X	X				K07456	mutS2; DNA mismatch repair protein MutS2	cog.001945	arCOG02895	L	MutS2	DNA structure-specific ATPase involved in suppression of recombination, MutS family
ORTHOMCL1737	X	X	PF05343.16	Peptidase_M42	M42 glutamyl aminopeptidase			cog.000380	arCOG01518	E	FrvX	Peptidase M42 family protein
ORTHOMCL1738	X	X						cog.000274	arCOG07060	S	-	Zinc finger protein (C2CH type)
ORTHOMCL1739	-	X	PF12724.9	Flavodoxin_5	Flavodoxin domain	K00230	hemG; menaquinone-dependent protoporphyrinogen oxidase [EC:1.3.5.3]	cog.000121	arCOG00524	H	HemG	Protoporphyrinogen IX oxidase, menaquinone-dependent (flavodoxin domain)
ORTHOMCL1740	X	X	PF00202.23	Aminotran_3	Aminotransferase class-III	K00819	rocD, OAT; ornithine--oxo-acid transaminase [EC:2.6.1.13]	cog.000603	arCOG00914	E	ArgD	Ornithine/acetylornithine aminotransferase
ORTHOMCL1741	X	X	PF00696.30	AA_kinase	Amino acid kinase family	K00926	arcC; carbamate kinase [EC:2.7.2.2]	cog.001042	arCOG00863	E	ArcC	Carbamate kinase
ORTHOMCL1742	X	X	PF02729.23;PF00185.26	OTCace_N;OTCace	Aspartate/ornithine carbamoyltransferase, carbamoyl-P binding domain ; Aspartate/ornithine carbamoyltransferase, Asp/Orn binding domain	K00611	OTC, argF, argI; ornithine carbamoyltransferase [EC:2.1.3.3]	cog.000779	arCOG00912	E	ArgF	Ornithine carbamoyltransferase
ORTHOMCL1743	X	X						cog.001230	arCOG01229	P	YjiA	Cyclic 2, 3-diphosphoglycerate synthetase
ORTHOMCL1744	X	X	PF01189.19	Methyltr_RsmB-F	16S rRNA methyltransferase RsmB/F	K03500	rsmB, sun; 16S rRNA (cytosine967-C5)-methyltransferase [EC:2.1.1.176]	cog.002680;cog.001717;cog.003894	arCOG00974;arCOG00975;-	J;J;S	RsmB;RsmB;-	16S rRNA C967 or C1407 C5-methylase, RsmB/RsmF family;16S rRNA C967 or C1407 C5-methylase, RsmB/RsmF family;Uncharacterized protein
ORTHOMCL1745	X	X						cog.001316;cog.003809	-;arCOG03934	S;S	-;-	Zn-ribbon domain;Uncharacterized membrane protein
ORTHOMCL1746	X	X	PF00795.24	CN_hydrolase	Carbon-nitrogen hydrolase	K01506	davA; 5-aminopentanamidase [EC:3.5.1.30]	cog.001253	arCOG00062	O	Nit1	Deaminated glutathione amidase
ORTHOMCL1747	X	X	PF02065.20	Melibiase	Melibiase	K07407	E3.2.1.22B, galA, rafA; alpha-galactosidase [EC:3.2.1.22]	cog.003650	-	G	-	glycosyl hydrolase family 36 (GH36)
ORTHOMCL1748	X	X	PF19036.2	Fuz_longin_1	First Longin domain of FUZ, MON1 and HPS1			cog.000053	arCOG02603	U	TRAPPC1_Bet5	Longin domain
ORTHOMCL1749	X	X	PF01569.23	PAP2	PAP2 superfamily	K19302	bcrC; undecaprenyl-diphosphatase [EC:3.6.1.27]	cog.000884	arCOG03056	I	PgpB	Membrane-associated phospholipid phosphatase
ORTHOMCL1750	X	X	PF18765.3;PF01909.25	Polbeta;NTP_transf_2	Polymerase beta, Nucleotidyltransferase ; Nucleotidyltransferase domain			cog.001383;cog.002926	arCOG01204;-	V;S	-;-	Minimal nucleotidyltransferase;Uncharacterized protein
ORTHOMCL1751	X	X	PF00724.22;PF07992.16	Oxidored_FMN;Pyr_redox_2	NADH:flavin oxidoreductase / NADH oxidase family ; Pyridine nucleotide-disulphide oxidoreductase	K00219	fadH; 2,4-dienoyl-CoA reductase (NADPH2) [EC:1.3.1.34]	cog.000117;cog.000228	arCOG00615;arCOG01292	C;E	NemA;GltD	NADH:flavin oxidoreductase, Old Yellow Enzyme family;NADPH-dependent glutamate synthase beta chain or related oxidoreductase
ORTHOMCL1752	X	X	PF01066.23	CDP-OH_P_transf	CDP-alcohol phosphatidyltransferase			cog.001409	arCOG00670	I	PgsA	Phosphatidylglycerophosphate synthase
ORTHOMCL1753	X	X	PF01895.21	PhoU	PhoU domain			cog.000208	arCOG00318	P	PhoU	Phosphate uptake regulator
ORTHOMCL1754	X	X
ORTHOMCL1755	X	X						cog.001979	arCOG03285	G	SGA1	Glycosyl hydrolase family 15
ORTHOMCL1756	X	X	PF03259.19;PF00025.23	Robl_LC7;Arf	Roadblock/LC7 domain ; ADP-ribosylation factor family			cog.000162;cog.002230	arCOG02603;arCOG00362	U;U	-;-	Roadblock/LC7 domain;Rab-like GTPase
ORTHOMCL1757	X	X	PF02837.20;PF00703.23;PF02836.19	Glyco_hydro_2_N;Glyco_hydro_2;Glyco_hydro_2_C	Glycosyl hydrolases family 2, sugar binding domain ; Glycosyl hydrolases family 2 ; Glycosyl hydrolases family 2, TIM barrel domain	K01195	uidA, GUSB; beta-glucuronidase [EC:3.2.1.31]	cog.002798;cog.006835	arCOG07337;arCOG05411	G;G	LacZ;-	Beta-galactosidase/beta-glucuronidase;Endo-beta-mannanase
ORTHOMCL1758	X	X						cog.001066;cog.010228	arCOG06460;-	R;S	-;-	Predicted ATPase;Uncharacterized protein
ORTHOMCL1759	X	X	PF00011.23	HSP20	Hsp20/alpha crystallin family	K13993	HSP20; HSP20 family protein	cog.000682	arCOG01833	O	IbpA	Molecular chaperone (HSP20 family)
ORTHOMCL1760	X	X						cog.002966	arCOG04853	K	-	Predicted metal-binding transcription factor
ORTHOMCL1761	X	X						cog.000059	-	S	-	Uncharacterized membrane protein
ORTHOMCL1762	X	X	PF00156.29	Pribosyltran	Phosphoribosyl transferase domain	K00762	pyrE; orotate phosphoribosyltransferase [EC:2.4.2.10]	cog.000941	arCOG00029	F	PyrE	Orotate phosphoribosyltransferase
ORTHOMCL1763	X	X	PF01555.20	N6_N4_Mtase	DNA methylase	K00571	E2.1.1.72; site-specific DNA-methyltransferase (adenine-specific) [EC:2.1.1.72]	cog.000272	arCOG00115	L	-	DNA modification methylase
ORTHOMCL1764	X	X	PF04389.19	Peptidase_M28	Peptidase family M28	K00683	QPCT; glutaminyl-peptide cyclotransferase [EC:2.3.2.5]	cog.001456;cog.003905	arCOG02962;arCOG02962	O;O	Iap;Iap	Zn-dependent amino- or carboxypeptidase, M28 family;Zn-dependent amino- or carboxypeptidase
ORTHOMCL1765	X	X	PF02146.19	SIR2	Sir2 family	K12410	npdA; NAD-dependent deacetylase [EC:2.3.1.286]	cog.000156	arCOG04248	K	SIR2	NAD-dependent protein deacetylase
ORTHOMCL1766	X	X	PF00583.27	Acetyltransf_1	Acetyltransferase (GNAT) family			cog.000287	arCOG00844	K	WecD	Acetyltransferase (GNAT) family
ORTHOMCL1767	X	X	PF01558.20	POR	Pyruvate ferredoxin/flavodoxin oxidoreductase	K00180	iorB; indolepyruvate ferredoxin oxidoreductase, beta subunit [EC:1.2.7.8]	cog.000141	arCOG01602	C	PorG	Pyruvate:ferredoxin oxidoreductase or related 2-oxoacid:ferredoxin oxidoreductase, gamma subunit
ORTHOMCL1768	X	X	PF01855.21;PF02775.23	POR_N;TPP_enzyme_C	Pyruvate flavodoxin/ferredoxin oxidoreductase, thiamine diP-bdg ; Thiamine pyrophosphate enzyme, C-terminal TPP binding domain	K00179	iorA; indolepyruvate ferredoxin oxidoreductase, alpha subunit [EC:1.2.7.8]	cog.000125	arCOG01609	C	-	Indolepyruvate ferredoxin oxidoreductase, alpha and beta subunit
ORTHOMCL1769	X	X						cog.003071	arCOG01880	I	SEC59	Dolichol kinase
ORTHOMCL1770	X	X						cog.004183	-	S	-	Uncharacterized protein
ORTHOMCL1771	X	X						cog.005007	arCOG02603	U	TRAPPC1_Bet5	Longin domain
ORTHOMCL1772	-	X						cog.000096	arCOG06769	R	-	Leucine-rich repeats domain
ORTHOMCL1773	X	X						cog.000020	arCOG01843	I	-	Sterol carrier protein
ORTHOMCL1774	X	X	PF01189.19;PF01472.22	Methyltr_RsmB-F;PUA	16S rRNA methyltransferase RsmB/F ; PUA domain	K21971	NSUN6; methyltransferase NSUN6 [EC:2.1.1.-]	cog.000407;cog.002876	arCOG00973;arCOG00986	J;J	RsmB;-	16S rRNA C967 or C1407 C5-methylase, RsmB/RsmF family;RNA methylase associated PUA domain
ORTHOMCL1775	X	X	PF01384.22	PHO4	Phosphate transporter family	K03306	TC.PIT; inorganic phosphate transporter, PiT family	cog.000619	arCOG02267	P	PitA	Phosphate/sulphate permease
ORTHOMCL1776	X	X	PF01865.18	PhoU_div	Protein of unknown function DUF47	K07220	K07220; uncharacterized protein	cog.000137	arCOG02640	P	-	YkaA-like protein involved in regulation of phosphate transport, PhoU/UPF0111/DUF47 family
ORTHOMCL1777	X	X	PF00571.30	CBS	CBS domain			cog.000490	arCOG02569	P	EriC	Chloride channel protein EriC
ORTHOMCL1778	X	X	PF00724.22	Oxidored_FMN	NADH:flavin oxidoreductase / NADH oxidase family	K00354	E1.6.99.1; NADPH2 dehydrogenase [EC:1.6.99.1]	cog.000117	arCOG00615	C	NemA	NADH:flavin oxidoreductase, Old Yellow Enzyme family
ORTHOMCL1779	X	X						cog.002152;cog.003756;cog.003855	-;-;-	S;S;S	-;-;-	Uncharacterized protein;Uncharacterized protein;Uncharacterized protein
ORTHOMCL1780	X	X	PF04851.17;PF00271.33;PF00270.31	ResIII;Helicase_C;DEAD	Type III restriction enzyme, res subunit ; Helicase conserved C-terminal domain ; DEAD/DEAH box helicase			cog.000259	arCOG00872	L	MPH1	ERCC4-like helicase
ORTHOMCL1781	X	X	PF04014.20	MazE_antitoxin	Antidote-toxin recognition MazE, bacterial antitoxin			cog.002406	arCOG00818	V	AbrB	AbrB family transcriptional regulator
ORTHOMCL1782	X	X	PF01850.23	PIN	PIN domain			cog.001278	arCOG02221	V	-	PIN domain containing protein
ORTHOMCL1783	X	X						cog.008741	arCOG03383	R	TolB	Periplasmic component of the Tol biopolymer transport system
ORTHOMCL1784	X	X	PF09297.13;PF00293.30	zf-NADH-PPase;NUDIX	NADH pyrophosphatase zinc ribbon domain ; NUDIX domain	K03426	E3.6.1.22, NUDT12, nudC; NAD+ diphosphatase [EC:3.6.1.22]	cog.009030	arCOG01076	F	NPY1	NTP pyrophosphohydrolase containing a Zn-finger, probably nucleic-acid-binding
ORTHOMCL1785	X	X	PF01266.26	DAO	FAD dependent oxidoreductase	K00303	soxB; sarcosine oxidase, subunit beta [EC:1.5.3.1]	cog.001722	arCOG00755	E	DadA	Glycine/D-amino acid oxidase (deaminating)
ORTHOMCL1786	X	X	PF13510.8;PF01494.21;PF04324.17;PF01946.19	Fer2_4;FAD_binding_3;Fer2_BFD;Thi4	2Fe-2S iron-sulfur cluster binding domain ; FAD binding domain ; BFD-like [2Fe-2S] binding domain ; Thi4 family			cog.004309;cog.004404;cog.004513	arCOG05745;arCOG05744;arCOG01294	C;C;R	-;HycB;HcaD	BFD-like [2Fe-2S] binding domain;Fe-S-cluster-containing hydrogenase component 2;NAD(FAD)-dependent dehydrogenase
ORTHOMCL1787	X	X						cog.002261	arCOG08221	S	-	Uncharacterized protein
ORTHOMCL1788	X	X						cog.004625	-	R	-	TPR repeats containing protein
ORTHOMCL1789	X	X	PF01913.20;PF02741.17	FTR;FTR_C	Formylmethanofuran-tetrahydromethanopterin formyltransferase ; FTR, proximal lobe	K00672	ftr; formylmethanofuran--tetrahydromethanopterin N-formyltransferase [EC:2.3.1.101]	cog.000496	arCOG02695	C	Ftr	Formylmethanofuran:tetrahydromethanopterin formyltransferase
ORTHOMCL1790	X	X						cog.003900	arCOG04510	S	-	Metal-binding domain
ORTHOMCL1791	X	X	PF01894.19	UPF0047	Uncharacterised protein family UPF0047			cog.001282	arCOG04214	H	-	Thiamine monophosphate synthetase YjbQ
ORTHOMCL1792	X	X	PF01066.23	CDP-OH_P_transf	CDP-alcohol phosphatidyltransferase	K17884	E2.7.8.39; archaetidylinositol phosphate synthase [EC:2.7.8.39]	cog.000332	arCOG00670	I	PgsA	Phosphatidylglycerophosphate synthase
ORTHOMCL1793	X	X
ORTHOMCL1794	X	X						cog.001911;cog.003962	arCOG02037;-	K;S	-;-	Sugar-specific transcriptional regulator TrmB;Uncharacterized protein
ORTHOMCL1795	X	X	PF05783.13;PF00025.23	DLIC;Arf	Dynein light intermediate chain (DLIC) ; ADP-ribosylation factor family	K07917;K07930	RAB30; Ras-related protein Rab-30;RAB43; Ras-related protein Rab-43	cog.003314	arCOG00362	U	-	Rab-like GTPase
ORTHOMCL1796	X	X						cog.003342	arCOG06769	R	-	Leucine-rich repeats domain
ORTHOMCL1797	X	X	PF13646.8	HEAT_2	HEAT repeats			cog.001053	arCOG04006	S	-	HEAT repeats domain
ORTHOMCL1798	X	X	PF08447.14;PF00989.27	PAS_3;PAS	PAS fold ; PAS fold			cog.000564;cog.013505;cog.000006	arCOG06192;arCOG02350;arCOG02349	T;T;T	-;-;-	Signal transduction histidine kinase, contains PAS domain;PAS domain;Signal transduction histidine kinase, contains PAS domain
ORTHOMCL1799	X	X	PF01565.25	FAD_binding_4	FAD binding domain	K00104	glcD; glycolate oxidase [EC:1.1.3.15]	cog.001588	arCOG00337	C	GlcD	FAD/FMN-containing dehydrogenase
ORTHOMCL1800	X	X	PF02754.18	CCG	Cysteine-rich domain	K08264	hdrD; heterodisulfide reductase subunit D [EC:1.8.98.1]	cog.001670	arCOG00333	C	HdrD	CoB--CoM heterodisulfide reductase subunit D, GlpC family
ORTHOMCL1801	X	X	PF02146.19	SIR2	Sir2 family	K12410	npdA; NAD-dependent deacetylase [EC:2.3.1.286]	cog.000156	arCOG04248	K	SIR2	NAD-dependent protein deacetylase
ORTHOMCL1802	X	X	PF02678.18;PF05726.15	Pirin;Pirin_C	Pirin ; Pirin C-terminal cupin domain	K06911	PIR; quercetin 2,3-dioxygenase [EC:1.13.11.24]	cog.001635	arCOG02935	R	-	Pirin-related protein
ORTHOMCL1803	X	X	PF01869.22	BcrAD_BadFG	BadF/BadG/BcrA/BcrD ATPase family	K23876	hgdC, fldI, hadI, lcdC; (R)-2-hydroxyacyl-CoA dehydratese activating ATPase [EC:5.6.1.9]	cog.000264	arCOG02678	I	-	Activator of 2-hydroxyglutaryl-CoA dehydratase (HSP70-class ATPase domain)
ORTHOMCL1804	X	X	PF06050.15	HGD-D	2-hydroxyglutaryl-CoA dehydratase, D-component			cog.005009	arCOG04464	E	HgdB	Benzoyl-CoA reductase/2-hydroxyglutaryl-CoA dehydratase subunit
ORTHOMCL1805	X	X	PF06050.15	HGD-D	2-hydroxyglutaryl-CoA dehydratase, D-component			cog.000940	arCOG04464	E	HgdB	Benzoyl-CoA reductase/2-hydroxyglutaryl-CoA dehydratase subunit
ORTHOMCL1806	X	X						cog.001144;cog.000154	-;-	S;S	-;-	Uncharacterized membrane protein;Uncharacterized protein
ORTHOMCL1807	-	X	PF05154.18	TM2	TM2 domain			cog.002430;cog.002540;cog.000101	-;-;-	S;S;S	-;-;-	Zn-ribbon domain;Uncharacterized membrane protein containing zinc ribbon;Zn-ribbon domain
ORTHOMCL1808	X	X	PF06008.16;PF19220.2	Laminin_I;Crescentin	Laminin Domain I ; Crescentin protein			cog.001728	-	S	-	Uncharacterized coiled-coil protein
ORTHOMCL1809	X	X						cog.003542;cog.003569	arCOG01850;-	R;R	WbbJ;WbbJ	Acetyltransferase (isoleucine patch superfamily);N-terminal membrane region assocated with acetyltransferasefrom isoleucine patch superfamily
ORTHOMCL1810	X	X						cog.000559;cog.011663	arCOG01848;-	R;R	WbbJ;WbbJ	Acetyltransferase (isoleucine patch superfamily);N-terminal membrane region assocated with acetyltransferasefrom isoleucine patch superfamily
ORTHOMCL1811	X	X
ORTHOMCL1812	X	X	PF00389.32	2-Hacid_dh	D-isomer specific 2-hydroxyacid dehydrogenase, catalytic domain	K00015	gyaR, GOR1; glyoxylate reductase [EC:1.1.1.26]	cog.001581	arCOG01755	C	LdhA	Lactate dehydrogenase or related 2-hydroxyacid dehydrogenase
ORTHOMCL1813	X	X	PF10469.11	AKAP7_NLS	AKAP7 2'5' RNA ligase-like domain	K01975	thpR; RNA 2',3'-cyclic 3'-phosphodiesterase [EC:3.1.4.58]	cog.000658	arCOG01736	J	LigT	2'-5' RNA ligase
ORTHOMCL1814	X	X	PF00025.23	Arf	ADP-ribosylation factor family			cog.000120;cog.004103	arCOG00362;-	U;U	-;-	Gtr1/RagA family GTPase;Longin domain
ORTHOMCL1815	X	X	PF00215.26	OMPdecase	Orotidine 5'-phosphate decarboxylase / HUMPS family	K01591	pyrF; orotidine-5'-phosphate decarboxylase [EC:4.1.1.23]	cog.000894	arCOG00081	F	PyrF	Orotidine-5'-phosphate decarboxylase
ORTHOMCL1816	X	X	PF08282.14	Hydrolase_3	haloacid dehalogenase-like hydrolase			cog.002887	arCOG01213	R	Cof	HAD superfamily hydrolase
ORTHOMCL1817	X	X						cog.003344	arCOG01683	K	ArsR	Transcriptional regulator containing HTH domain, ArsR family
ORTHOMCL1818	X	X	PF00025.23	Arf	ADP-ribosylation factor family			cog.003496	arCOG00362	U	-	Arf-like GTPase
ORTHOMCL1819	X	X						cog.000224;cog.004189	arCOG02579;-	R;S	-;-	Fe-S-cluster containining protein;Uncharacterized protein
ORTHOMCL1820	X	X	PF04471.14	Mrr_cat	Restriction endonuclease			cog.000283	arCOG02782	V	-	Endonuclease, HJR/Mrr/RecB family
ORTHOMCL1821	X	X						cog.007651	-	S	-	Uncharacterized protein
ORTHOMCL1822	X	X	PF00009.29;PF03144.27;PF14492.8;PF00679.26	GTP_EFTU;GTP_EFTU_D2;EFG_III;EFG_C	Elongation factor Tu GTP binding domain ; Elongation factor Tu domain 2 ; Elongation Factor G, domain III ; Elongation factor G C-terminus	K03234	EEF2; elongation factor 2	cog.001240	arCOG01559	J	FusA	Translation elongation factor G, EF-G (GTPase)
ORTHOMCL1823	X	X	PF16897.7;PF02824.23;PF01926.25	MMR_HSR1_Xtn;TGS;MMR_HSR1	C-terminal region of MMR_HSR1 domain ; TGS domain ; 50S ribosome-binding GTPase			cog.000406	arCOG00358	J	DRG	Ribosome-interacting GTPase 1
ORTHOMCL1824	X	X	PF00025.23	Arf	ADP-ribosylation factor family			cog.000396;cog.006216	arCOG00362;-	U;U	-;-	Gtr1/RagA family GTPase;NPRL2-like longin domain
ORTHOMCL1825	X	X	PF13412.8	HTH_24	Winged helix-turn-helix DNA-binding			cog.002023;cog.002534	arCOG01585;arCOG01580	K;K	-;-	DNA-binding transcriptional regulator, Lrp family;DNA-binding transcriptional regulator, Lrp family
ORTHOMCL1826	X	X	PF00092.30;PF13768.8	VWA;VWA_3	von Willebrand factor type A domain ; von Willebrand factor type A domain	K07114	yfbK; Ca-activated chloride channel homolog	cog.001143	-	U	-	Sec24 homolog, contains vWA domain
ORTHOMCL1827	X	X	PF00005.29;PF02361.18;PF13476.8	ABC_tran;CbiQ;AAA_23	ABC transporter ; Cobalt transport protein ; AAA domain	K24040	ecfTA; energy-coupling factor transport system permease/ATP-binding protein [EC:7.-.-.-]	cog.000254;cog.000427	arCOG02250;arCOG00185	H;O	EcfT;GsiA	Energy-coupling factor transporter transmembrane protein EcfT;ABC-type glutathione transport system ATPase component, contains duplicated ATPase domain
ORTHOMCL1828	X	X	PF09819.11	ABC_cobalt	ABC-type cobalt transport system, permease component			cog.003014	-	S	-	Uncharacterized membrane protein
ORTHOMCL1829	X	X						cog.004146	arCOG00264	C	YedY	Periplasmic DMSO/TMAO reductase YedYZ, molybdopterin-dependent catalytic subunit
ORTHOMCL1830	X	X						cog.005793	-	R	-	Catecholamine-binding domain (DOMON) containing protein
ORTHOMCL1831	X	X						cog.004300	arCOG00266	C	YedY	Periplasmic DMSO/TMAO reductase YedYZ, molybdopterin-dependent catalytic subunit
ORTHOMCL1832	X	X	PF03971.16	IDH	Monomeric isocitrate dehydrogenase	K00031	IDH1, IDH2, icd; isocitrate dehydrogenase [EC:1.1.1.42]
ORTHOMCL1833	X	X	PF02629.21;PF00549.21;PF00285.23	CoA_binding;Ligase_CoA;Citrate_synt	CoA binding domain ; CoA-ligase ; Citrate synthase, C-terminal domain	K01648	ACLY; ATP citrate (pro-S)-lyase [EC:2.3.3.8]	cog.000498;cog.001259	arCOG01339;arCOG04237	C;C	SucD;GltA	Succinyl-CoA synthetase, alpha subunit;Citrate synthase
ORTHOMCL1834	X	X	PF08442.12;PF16114.7	ATP-grasp_2;Citrate_bind	ATP-grasp domain ; ATP citrate lyase citrate-binding	K01648;K15231	ACLY; ATP citrate (pro-S)-lyase [EC:2.3.3.8];aclB; ATP-citrate lyase beta-subunit [EC:2.3.3.8]	cog.000591	arCOG01337	C	SucC	Succinyl-CoA synthetase, beta subunit
ORTHOMCL1835	X	X	PF00330.22;PF00694.21	Aconitase;Aconitase_C	Aconitase family (aconitate hydratase) ; Aconitase C-terminal domain	K01681	ACO, acnA; aconitate hydratase [EC:4.2.1.3]	cog.001607	arCOG01697	C	AcnA	Aconitase A
ORTHOMCL1836	X	X						cog.006432	arCOG01586	K	-	DNA-binding transcriptional regulator, Lrp family
ORTHOMCL1837	X	X	PF02597.22	ThiS	ThiS family	K03154	thiS; sulfur carrier protein
ORTHOMCL1838	X	X	PF00254.30	FKBP_C	FKBP-type peptidyl-prolyl cis-trans isomerase			cog.000994	arCOG00981	O	SlpA	FKBP-type peptidyl-prolyl cis-trans isomerase 2
ORTHOMCL1839	X	X	PF01546.30	Peptidase_M20	Peptidase family M20/M25/M40	K01439	dapE; succinyl-diaminopimelate desuccinylase [EC:3.5.1.18]	cog.000185	arCOG01107	E	ArgE	Acetylornithine deacetylase/Succinyl-diaminopimelate desuccinylase or related deacylase
ORTHOMCL1840	X	X	PF13419.8	HAD_2	Haloacid dehalogenase-like hydrolase			cog.000850	arCOG02293	R	-	HAD superfamily hydrolase
ORTHOMCL1841	X	X	PF08241.14;PF13489.8	Methyltransf_11;Methyltransf_23	Methyltransferase domain ; Methyltransferase domain			cog.000172	arCOG04989	Q	-	SAM-dependent methyltransferase
ORTHOMCL1842	X	X	PF02730.17;PF01314.20	AFOR_N;AFOR_C	Aldehyde ferredoxin oxidoreductase, N-terminal domain ; Aldehyde ferredoxin oxidoreductase, domains 2 & 3	K03738	aor; aldehyde:ferredoxin oxidoreductase [EC:1.2.7.5]	cog.001904	arCOG00706	C	gor	Aldehyde:ferredoxin oxidoreductase
ORTHOMCL1843	X	X	PF08753.13	NikR_C	NikR C terminal nickel binding domain	K07722	nikR; CopG family transcriptional regulator, nickel-responsive regulator	cog.001164	arCOG01008	V	NikR	Transcriptional regulator, CopG/Arc/MetJ family (DNA-binding and a metal-binding domains)
ORTHOMCL1844	X	X						cog.003334	-	S	-	Uncharacterized protein
ORTHOMCL1845	X	X	PF13380.8;PF13607.8	CoA_binding_2;Succ_CoA_lig	CoA binding domain ; Succinyl-CoA ligase like flavodoxin domain	K24012	acdAB; acetate---CoA ligase (ADP-forming) [EC:6.2.1.13]	cog.002872	arCOG01340	C	-	Acyl-CoA synthetase (NDP forming)
ORTHOMCL1846	X	X	PF13237.8;PF14697.8	Fer4_10;Fer4_21	4Fe-4S dicluster domain ; 4Fe-4S dicluster domain			cog.000007;cog.000199;cog.009126	arCOG02189;arCOG05764;-	C;K;S	NapF;-;-	HTH containing ranscriptional regulator fused to ferredoxin domain;Predicted transcriptional regulator;Uncharacterized protein
ORTHOMCL1847	X	X	PF00252.20	Ribosomal_L16	Ribosomal protein L16p/L10e	K02866	RP-L10e, RPL10; large subunit ribosomal protein L10e	cog.000947	arCOG04113	J	RplP	Ribosomal protein L10AE/L16
ORTHOMCL1848	X	X	PF04055.23	Radical_SAM	Radical SAM superfamily			cog.001265;cog.001696	arCOG00662;-	R;S	-;-	Biotin synthase-related protein, radical SAM superfamily;Uncharacterized protein
ORTHOMCL1849	X	X	PF01325.21;PF02742.17	Fe_dep_repress;Fe_dep_repr_C	Iron dependent repressor, N-terminal DNA binding domain ; Iron dependent repressor, metal binding and dimerisation domain	K03709	troR; DtxR family transcriptional regulator, Mn-dependent transcriptional regulator	cog.000558	arCOG02099	K	TroR	Mn-dependent transcriptional regulator (DtxR family)
ORTHOMCL1850	X	X	PF03483.19	B3_4	B3/4 domain			cog.002063	arCOG04250	R	-	Solo B3/4 domain (OB-fold DNA/RNA-binding) of Phe-aaRS-beta
ORTHOMCL1851	X	X						cog.001066	arCOG06460	R	-	Predicted ATPase
ORTHOMCL1852	X	X				K19804	lapB; lipopolysaccharide assembly protein B	cog.003685	-	S	-	Uncharacterized protein
ORTHOMCL1853	X	X	PF01751.24;PF01131.22	Toprim;Topoisom_bac	Toprim domain ; DNA topoisomerase	K03168	topA; DNA topoisomerase I [EC:5.6.2.1]	cog.000426;cog.000802	arCOG01305;arCOG01527	L;L	-;TopA	Topoisomerase DNA binding C4 zinc finger fused to uncharacterized N-terminal domain often associated with RecB-like endonuclease;Topoisomerase IA
ORTHOMCL1854	X	X	PF12705.9;PF13086.8;PF13087.8	PDDEXK_1;AAA_11;AAA_12	PD-(D/E)XK nuclease superfamily ; AAA domain ; AAA domain	K10742	DNA2; DNA replication ATP-dependent helicase/nuclease Dna2 [EC:5.6.2.3 3.1.-.-]	cog.004808;cog.009987	arCOG00792;arCOG00793	L;V	-;-	Superfamily I DNA/RNA helicase;PD-(D/E)XK superfamily nuclease
ORTHOMCL1855	X	X						cog.003711;cog.004841	arCOG02079;-	N;S	-;-	S-layer protein, possibly associated with type IV pili like system;Uncharacterized protein with Ig-like domain
ORTHOMCL1856	X	X						cog.001309	arCOG02603	U	-	Roadblock/LC7 domain
ORTHOMCL1857	X	X	PF03259.19;PF16672.7	Robl_LC7;LAMTOR5	Roadblock/LC7 domain ; Ragulator complex protein LAMTOR5	K10419	DYNLRB, DNCL2; dynein light chain roadblock-type	cog.000673	-	U	-	Roadblock/LC7 domain
ORTHOMCL1858	X	X						cog.001151	arCOG02610	L	ScpA	Chromatin segregation and condensation protein Rec8/ScpA/Scc1, kleisin family
ORTHOMCL1859	X	X						cog.003302	arCOG01917	S	-	TPR repeats containing protein, fused to putative immunity protein, associated with polymorphic toxin loci
ORTHOMCL1860	X	X	PF00892.22	EamA	EamA-like transporter family	K08978	TC.BAT1; bacterial/archaeal transporter family protein	cog.000155	arCOG00272	G	RhaT	Permease of the drug/metabolite transporter (DMT) superfamily
ORTHOMCL1861	X	X	PF01408.24;PF02894.19	GFO_IDH_MocA;GFO_IDH_MocA_C	Oxidoreductase family, NAD-binding Rossmann fold ; Oxidoreductase family, C-terminal alpha/beta domain			cog.005099;cog.007756	arCOG01622;arCOG01622	R;R	MviM;MviM	Predicted dehydrogenase;Predicted dehydrogenase
ORTHOMCL1862	X	X	PF01041.19	DegT_DnrJ_EryC1	DegT/DnrJ/EryC1/StrS aminotransferase family			cog.000190	arCOG00118	M	WecE	Predicted pyridoxal phosphate-dependent enzyme apparently involved in regulation of cell wall biogenesis
ORTHOMCL1863	X	X	PF02585.19	PIG-L	GlcNAc-PI de-N-acetylase			cog.000220	arCOG03460	G	LmbE	N-acetylglucosaminyl deacetylase
ORTHOMCL1864	X	X	PF02730.17;PF01314.20	AFOR_N;AFOR_C	Aldehyde ferredoxin oxidoreductase, N-terminal domain ; Aldehyde ferredoxin oxidoreductase, domains 2 & 3	K03738	aor; aldehyde:ferredoxin oxidoreductase [EC:1.2.7.5]	cog.000011	arCOG00706	C	gor	Aldehyde:ferredoxin oxidoreductase
ORTHOMCL1865	X	X						cog.005830	arCOG04423	R	-	Pyridine nucleotide-disulphide oxidoreductase
ORTHOMCL1866	X	X	PF03308.18	MeaB	Methylmalonyl Co-A mutase-associated GTPase MeaB	K07588	MMAA, argK; GTPase [EC:3.6.5.-]	cog.000951	arCOG01226	O	ArgK	Putative periplasmic protein kinase ArgK or related GTPase of G3E family
ORTHOMCL1867	X	X	PF02310.21	B12-binding	B12 binding domain	K01849	E5.4.99.2B, mcmA2; methylmalonyl-CoA mutase, C-terminal domain [EC:5.4.99.2]	cog.000942	arCOG01710	I	Sbm	Methylmalonyl-CoA mutase, C-terminal domain/subunit (cobalamin-binding)
ORTHOMCL1868	X	X	PF01642.24	MM_CoA_mutase	Methylmalonyl-CoA mutase	K01848	E5.4.99.2A, mcmA1; methylmalonyl-CoA mutase, N-terminal domain [EC:5.4.99.2]	cog.000311	arCOG04232	I	Sbm	Methylmalonyl-CoA mutase
ORTHOMCL1869	X	X	PF02572.17	CobA_CobO_BtuR	ATP:corrinoid adenosyltransferase BtuR/CobO/CobP	K19221	cobA, btuR; cob(I)alamin adenosyltransferase [EC:2.5.1.17]	cog.001077	arCOG04678	H	BtuR	ATP:corrinoid adenosyltransferase
ORTHOMCL1870	X	X	PF07992.16	Pyr_redox_2	Pyridine nucleotide-disulphide oxidoreductase			cog.000032;cog.004220	arCOG00570;-	I;S	-;-	Geranylgeranyl reductase, flavoprotein;Uncharacterized protein
ORTHOMCL1871	X	X				K00675	nhoA; N-hydroxyarylamine O-acetyltransferase [EC:2.3.1.118]	cog.002649	-	S	-	Uncharacterized protein
ORTHOMCL1872	X	X						cog.000107	arCOG01057	K	HxlR	DNA-binding transcriptional regulator, HxlR family
ORTHOMCL1873	X	X	PF07690.18	MFS_1	Major Facilitator Superfamily			cog.000505	arCOG00130	G	-	MFS family permease
ORTHOMCL1874	X	X	PF00025.23	Arf	ADP-ribosylation factor family	K07886	RAB27B; Ras-related protein Rab-27B	cog.002032	arCOG00362	U	-	Rab-like GTPase
ORTHOMCL1875	X	X	PF00025.23	Arf	ADP-ribosylation factor family			cog.000014	arCOG00362	U	-	Ras family GTPase
ORTHOMCL1876	X	X	PF13098.8;PF00085.22	Thioredoxin_2;Thioredoxin	Thioredoxin-like domain ; Thioredoxin	K03671	trxA; thioredoxin 1	cog.000165	arCOG01972	O	TrxA	Thiol-disulfide isomerase or thioredoxin
ORTHOMCL1877	X	X	PF02830.20	V4R	V4R domain	K07013	K07013; uncharacterized protein	cog.003149	arCOG01688	R	-	V4R domain
ORTHOMCL1878	X	X	PF01037.23	AsnC_trans_reg	Lrp/AsnC ligand binding domain			cog.000626	arCOG01117	K	-	Lrp/AsnC family C-terminal domain
ORTHOMCL1879	X	X						cog.003625	-	K	-	HTH domain containing transcriptional regulator
ORTHOMCL1880	X	X	PF01541.26	GIY-YIG	GIY-YIG catalytic domain	K07461	K07461; putative endonuclease	cog.001351	arCOG04722	L	-	Predicted endonuclease containing a URI domain
ORTHOMCL1881	X	X	PF01583.22;PF08433.12	APS_kinase;KTI12	Adenylylsulphate kinase ; Chromatin associated protein KTI12			cog.001605	arCOG01041	J	Kti12	tRNA Uridine 5-carbamoylmethylation protein Kti12 (Killer toxin insensitivity protein)
ORTHOMCL1882	X	X	PF00459.27	Inositol_P	Inositol monophosphatase family	K01092	E3.1.3.25, IMPA, suhB; myo-inositol-1(or 4)-monophosphatase [EC:3.1.3.25]	cog.000401	arCOG01349	G	SuhB	Archaeal fructose-1,6-bisphosphatase or related enzyme of inositol monophosphatase family
ORTHOMCL1883	X	X						cog.002939	-	U	-	Gelsolin family protein
ORTHOMCL1884	X	X	PF01558.20	POR	Pyruvate ferredoxin/flavodoxin oxidoreductase	K00180	iorB; indolepyruvate ferredoxin oxidoreductase, beta subunit [EC:1.2.7.8]	cog.000141	arCOG01602	C	PorG	Pyruvate:ferredoxin oxidoreductase or related 2-oxoacid:ferredoxin oxidoreductase, gamma subunit
ORTHOMCL1885	X	X	PF01855.21;PF02775.23;PF14697.8	POR_N;TPP_enzyme_C;Fer4_21	Pyruvate flavodoxin/ferredoxin oxidoreductase, thiamine diP-bdg ; Thiamine pyrophosphate enzyme, C-terminal TPP binding domain ; 4Fe-4S dicluster domain	K00179	iorA; indolepyruvate ferredoxin oxidoreductase, alpha subunit [EC:1.2.7.8]	cog.000125	arCOG01609	C	-	Indolepyruvate ferredoxin oxidoreductase, alpha and beta subunit
ORTHOMCL1886	X	X	PF01804.20	Penicil_amidase	Penicillin amidase	K01434	pac; penicillin G amidase [EC:3.5.1.11]	cog.000519	arCOG04082	Q	PvdQ	Acyl-homoserine lactone (AHL) acylase PvdQ
ORTHOMCL1887	X	X	PF13519.8	VWA_2	von Willebrand factor type A domain			cog.000271;cog.001987;cog.003604	-;-;-	S;O;O	-;-;-	vWA domain;RING finger domain;RING finger domain
ORTHOMCL1888	X	X	PF04321.19	RmlD_sub_bind	RmlD substrate binding domain			cog.000068	arCOG01369	M	WcaG	Nucleoside-diphosphate-sugar epimerase
ORTHOMCL1889	X	X	PF00133.24;PF19303.1;PF01588.22	tRNA-synt_1;Anticodon_3;tRNA_bind	tRNA synthetases class I (I, L, M and V) ; Anticodon binding domain of methionyl tRNA ligase ; Putative tRNA binding domain	K01874	MARS, metG; methionyl-tRNA synthetase [EC:6.1.1.10]	cog.000702	arCOG00810	J	MetG	Methionyl-tRNA synthetase
ORTHOMCL1890	X	X						cog.005471;cog.006337	-;-	S;O	-;-	Zn-ribbon domain containing protein;RING finger domain
ORTHOMCL1891	X	X	PF03685.15	UPF0147	Uncharacterised protein family (UPF0147)	K09721	K09721; uncharacterized protein	cog.000781	arCOG04308	S	-	Uncharacterized protein
ORTHOMCL1892	X	X	PF02837.20;PF00703.23;PF02836.19	Glyco_hydro_2_N;Glyco_hydro_2;Glyco_hydro_2_C	Glycosyl hydrolases family 2, sugar binding domain ; Glycosyl hydrolases family 2 ; Glycosyl hydrolases family 2, TIM barrel domain	K01195	uidA, GUSB; beta-glucuronidase [EC:3.2.1.31]	cog.002798;cog.007693	arCOG07337;arCOG07337	G;G	LacZ;LacZ	Beta-galactosidase/beta-glucuronidase;Beta-galactosidase/beta-glucuronidase
ORTHOMCL1893	X	X
ORTHOMCL1894	X	X	PF01074.24;PF09261.13;PF07748.15	Glyco_hydro_38N;Alpha-mann_mid;Glyco_hydro_38C	Glycosyl hydrolases family 38 N-terminal domain ; Alpha mannosidase middle domain ; Glycosyl hydrolases family 38 C-terminal domain	K01191	MAN2C1; alpha-mannosidase [EC:3.2.1.24]	cog.000633	arCOG03661	G	AMS1	Alpha-mannosidase
ORTHOMCL1895	X	X						cog.014842	-	S	-	Uncharacterized protein
ORTHOMCL1896	X	X						cog.003907	-	S	-	Uncharacterized protein
ORTHOMCL1897	X	X						cog.004410	-	S	-	Uncharacterized membrane protein
ORTHOMCL1898	X	X	PF18761.3	Heliorhodopsin	Heliorhodopsin			cog.002099	arCOG06481	S	-	Uncharacterized membrane protein
ORTHOMCL1899	X	X	PF00578.23	AhpC-TSA	AhpC/TSA family			cog.000043	arCOG00310	O	Bcp	Peroxiredoxin
ORTHOMCL1900	X	X				K07464	cas4; CRISPR-associated exonuclease Cas4 [EC:3.1.12.1]	cog.003242	-	O	-	Jab1/MPN domain containing protein
ORTHOMCL1901	X	X	PF19656.1	DUF6159	Family of unknown function (DUF6159)			cog.002012	arCOG08211	S	-	Uncharacterized membrane protein
ORTHOMCL1902	X	X	PF00198.25	2-oxoacid_dh	2-oxoacid dehydrogenases acyltransferase (catalytic domain)			cog.005864	arCOG01706	C	AceF	Pyruvate/2-oxoglutarate dehydrogenase complex, dihydrolipoamide acyltransferase (E2) component or related enzyme
ORTHOMCL1903	X	X	PF02517.18	Rce1-like	Type II CAAX prenyl endopeptidase Rce1-like	K07052	K07052; CAAX protease family protein	cog.000494;cog.010885	arCOG02768;arCOG02768	E;E	-;-	Metal-dependent membrane protease, CAAX family;Metal-dependent membrane protease N-terminal region
ORTHOMCL1904	X	X	PF12840.9	HTH_20	Helix-turn-helix domain			cog.000205;cog.006672	arCOG01680;-	K;S	ArsR;-	Transcriptional regulator containing HTH domain, ArsR family;Uncharacterized protein
ORTHOMCL1905	X	X	PF13419.8	HAD_2	Haloacid dehalogenase-like hydrolase	K20866	yihX; glucose-1-phosphatase [EC:3.1.3.10]	cog.000850	arCOG02293	R	-	HAD superfamily hydrolase
ORTHOMCL1906	X	X	PF03600.18;PF02040.17	CitMHS;ArsB	Citrate transporter ; Arsenical pump membrane protein			cog.000030	arCOG00238	P	ArsB	Na+/H+ antiporter NhaD or related arsenite permease
ORTHOMCL1907	X	X						cog.008948	-	U	-	Longin
ORTHOMCL1908	X	X						cog.006609	-	S	YhhN	Uncharacterized membrane protein YhhN
ORTHOMCL1909	X	X	PF07690.18	MFS_1	Major Facilitator Superfamily			cog.000505	arCOG00130	G	-	MFS family permease
ORTHOMCL1910	X	X						cog.014302	-	S	-	Uncharacterized membrane protein
ORTHOMCL1911	X	X						cog.000107	arCOG01057	K	HxlR	DNA-binding transcriptional regulator, HxlR family
ORTHOMCL1912	X	X	PF13229.8;PF05048.15;PF19077.2	Beta_helix;NosD;Big_13	Right handed beta helix region ; Periplasmic copper-binding protein (NosD) ; Bacterial Ig-like domain			cog.000095;cog.000103;cog.000556;cog.001713	-;-;arCOG02499;arCOG02554	S;R;M;S	-;-;-;-	Membrane domain of surface protein;WD40 repeats;Lipoprotein NosD family;Secreted protein, with PKD repeat domain
ORTHOMCL1913	X	X	PF01613.20	Flavin_Reduct	Flavin reductase like domain			cog.000333	arCOG02017	C	RutF	NADH-FMN oxidoreductase RutF, flavin reductase (DIM6/NTAB) family
ORTHOMCL1914	X	X	PF13418.8;PF13415.8	Kelch_4;Kelch_3	Galactose oxidase, central domain ; Galactose oxidase, central domain			cog.001411;cog.006681	-;-	R;Q	-;NanM	KELCH repeats containing protein;N-acetylneuraminic acid mutarotase
ORTHOMCL1915	X	X						cog.003353	-	S	-	Uncharacterized protein
ORTHOMCL1916	-	X	PF17874.3	TPR_MalT	MalT-like TPR region			cog.011832;cog.002120;cog.003267	arCOG04222;arCOG03045;-	S;R;R	-;-;-	Uncharacterized protein DUF1682;TPR repeats containing protein;TPR repeats containing protein
ORTHOMCL1917	X	X						cog.000318	-	S	-	Uncharacterized membrane protein
ORTHOMCL1918	X	X						cog.000121	arCOG00524	H	HemG	Protoporphyrinogen IX oxidase, menaquinone-dependent (flavodoxin domain)
ORTHOMCL1919	X	X	PF13248.8	zf-ribbon_3	zinc-ribbon domain			cog.000002	arCOG01917	S	-	Zn-ribbon domain containing protein
ORTHOMCL1920	X	X	PF04851.17;PF13307.8	ResIII;Helicase_C_2	Type III restriction enzyme, res subunit ; Helicase C-terminal domain	K10844	ERCC2, XPD; DNA excision repair protein ERCC-2 [EC:5.6.2.3]	cog.000209;cog.005206	arCOG00770;arCOG00786	K;V	DinG;Cas4	Rad3-related DNA helicase;CRISPR-associated protein Cas4, RecB family exonuclease
ORTHOMCL1921	X	X	PF03313.17	SDH_alpha	Serine dehydratase alpha chain	K01752	E4.3.1.17, sdaA, sdaB, tdcG; L-serine dehydratase [EC:4.3.1.17]	cog.002618;cog.003151	arCOG13501;arCOG05065	E;E	-;CdsB	Serine dehydratase beta chain;L-cysteine desulfidase
ORTHOMCL1922	X	X	PF13240.8	zinc_ribbon_2	zinc-ribbon domain			cog.000058;cog.004929;cog.007440;cog.007828	-;-;-;-	S;S;S;S	-;-;-;-	Zn-ribbon domain;Uncharacterized protein;Uncharacterized protein;Uncharacterized protein
ORTHOMCL1923	X	X	PF13649.8	Methyltransf_25	Methyltransferase domain			cog.001428;cog.000129;cog.006399	arCOG01773;arCOG03529;-	Q;Q;S	-;-;-	SAM-dependent methyltransferase;SAM-dependent methyltransferase;Uncharacterized protein
ORTHOMCL1924	X	X	PF13394.8	Fer4_14	4Fe-4S single cluster domain			cog.000052	arCOG00940	R	-	Radical SAM superfamily enzyme
ORTHOMCL1925	X	X	PF00370.23;PF02782.18	FGGY_N;FGGY_C	FGGY family of carbohydrate kinases, N-terminal domain ; FGGY family of carbohydrate kinases, C-terminal domain	K00854	xylB, XYLB; xylulokinase [EC:2.7.1.17]	cog.000389	arCOG00025	G	XylB	Sugar (pentulose and hexulose) kinase
ORTHOMCL1926	X	X	PF14947.8	HTH_45	Winged helix-turn-helix			cog.000186	arCOG01055	K	-	Transcriptional regulator, contains HTH domain
ORTHOMCL1927	X	X	PF00672.27;PF00512.27;PF02518.28;PF00072.26;PF13426.9	HAMP;HisKA;HATPase_c;Response_reg;PAS_9	HAMP domain ; His Kinase A (phospho-acceptor) domain ; Histidine kinase-, DNA gyrase B-, and HSP90-like ATPase ; Response regulator receiver domain ; PAS domain	K13587	cckA; two-component system, cell cycle sensor histidine kinase and response regulator CckA [EC:2.7.13.3]	cog.000204;cog.000537;cog.001988;cog.000119;cog.005113	arCOG02358;arCOG02391;arCOG02362;arCOG06192;arCOG02385	T;T;N;T;T	-;CheY;Tar;-;CheY	Signal transduction histidine ;Rec domain;Methyl-accepting chemotaxis protein;Signal transduction histidine kinase, contains PAS domain;Rec domain
ORTHOMCL1928	X	X						cog.000510	arCOG09714	S	-	Uncharacterized protein
ORTHOMCL1929	X	X	PF13855.8;PF00929.26	LRR_8;RNase_T	Leucine rich repeat ; Exonuclease			cog.000096;cog.003636	arCOG06769;arCOG05109	R;L	-;DnaQ	Leucine-rich repeats domain;DNA polymerase III, epsilon subunit or related 3'-5' exonuclease
ORTHOMCL1930	-	X						cog.007721	arCOG04447	L	-	Archaeal DNA polymerase II, large subunit
ORTHOMCL1931	X	X	PF02517.18	Rce1-like	Type II CAAX prenyl endopeptidase Rce1-like	K07052	K07052; CAAX protease family protein	cog.000494;cog.010885	arCOG02768;arCOG02768	E;E	-;-	Metal-dependent membrane protease, CAAX family;Metal-dependent membrane protease N-terminal region
ORTHOMCL1932	X	X	PF07690.18	MFS_1	Major Facilitator Superfamily			cog.000031	arCOG00132	G	-	MFS family permease
ORTHOMCL1933	X	X	PF16177.7;PF00501.30;PF13193.8	ACAS_N;AMP-binding;AMP-binding_C	Acetyl-coenzyme A synthetase N-terminus ; AMP-binding enzyme ; AMP-binding enzyme C-terminal domain	K01895	ACSS1_2, acs; acetyl-CoA synthetase [EC:6.2.1.1]	cog.000514	arCOG01529	I	Acs	Acyl-coenzyme A synthetase/AMP-(fatty) acid ligase
ORTHOMCL1934	X	X	PF12867.9;PF05163.14	DinB_2;DinB	DinB superfamily ; DinB family			cog.008789	-	R	-	DinB/YfiT family hydrolase
ORTHOMCL1935	X	X						cog.005026	-	S	-	Uncharacterized protein
ORTHOMCL1936	X	X	PF04307.16	YdjM	LexA-binding, inner membrane-associated putative hydrolase	K07038	K07038; inner membrane protein	cog.000443;cog.003659	arCOG01744;-	R;S	-;-	Membrane-bound metal-dependent hydrolase YbcI, DUF457 family;Uncharacterized protein
ORTHOMCL1937	X	X
ORTHOMCL1938	X	X	PF13229.8;PF05048.15	Beta_helix;NosD	Right handed beta helix region ; Periplasmic copper-binding protein (NosD)			cog.000009;cog.000017;cog.001713	-;arCOG02519;arCOG02554	S;M;S	-;-;-	Membrane domain of surface protein;Lipoprotein NosD family;Secreted protein, with PKD repeat domain
ORTHOMCL1939	X	X						cog.001391;cog.002161	arCOG00518;arCOG00518	R;R	-;-	Predicted flavin-nucleotide-binding protein structurally related to pyridoxine 5'-phosphate oxidase;Predicted flavin-nucleotide-binding protein structurally related to pyridoxine 5'-phosphate oxidase
ORTHOMCL1940	X	X	PF13353.8	Fer4_12	4Fe-4S single cluster domain	K04069	pflA, pflC, pflE; pyruvate formate lyase activating enzyme [EC:1.97.1.4]	cog.000435;cog.001609	arCOG00952;arCOG00952	O;O	PflA;PflA	Pyruvate-formate lyase-activating enzyme;Pyruvate-formate lyase-activating enzyme
ORTHOMCL1941	X	X	PF02901.17;PF01228.23	PFL-like;Gly_radical	Pyruvate formate lyase-like ; Glycine radical	K23121	pflD; trans-4-hydroxy-L-proline dehydratase [EC:4.2.1.172]	cog.002317	arCOG06130	C	PflD	Pyruvate-formate lyase
ORTHOMCL1942	X	X	PF00440.25	TetR_N	Bacterial regulatory proteins, tetR family			cog.000632	arCOG02643	K	AcrR	Transcriptional regulator, TetR/AcrR family
ORTHOMCL1943	X	X						cog.004743	arCOG00429	L	-	Archaea-specific RecJ-like exonuclease, involved in stalled replication fork repair
ORTHOMCL1944	X	X						cog.009213	-	S	-	Uncharacterized protein
ORTHOMCL1945	X	X	PF00266.21	Aminotran_5	Aminotransferase class-V	K01556	KYNU, kynU; kynureninase [EC:3.7.1.3]	cog.000235	arCOG00065	O	csdA	Selenocysteine lyase/Cysteine desulfurase
ORTHOMCL1946	X	X	PF03372.25	Exo_endo_phos	Endonuclease/Exonuclease/phosphatase family			cog.001623;cog.002267	arCOG08107;arCOG03462	R;E	ElsH;PotE	Metal-dependent hydrolase;Amino acid transporter
ORTHOMCL1947	X	X	PF01136.21	Peptidase_U32	Peptidase family U32	K08303	prtC, trhP; U32 family peptidase [EC:3.4.-.-]	cog.001991	arCOG03202	O	-	Collagenase family protease
ORTHOMCL1948	X	X	PF00270.31;PF00271.33	DEAD;Helicase_C	DEAD/DEAH box helicase ; Helicase conserved C-terminal domain	K05592	deaD, cshA; ATP-dependent RNA helicase DeaD [EC:3.6.4.13]	cog.001674	arCOG00558	L	SrmB	Superfamily II DNA and RNA helicase
ORTHOMCL1949	X	X	PF00025.23	Arf	ADP-ribosylation factor family			cog.003679;cog.013684	arCOG00362;-	U;S	-;-	SAR1 family small GTPase domain containing protein;Uncharacterized domain
ORTHOMCL1950	X	X						cog.014814	-	S	-	Uncharacterized protein
ORTHOMCL1951	X	X						cog.003867	-	S	-	Uncharacterized protein
ORTHOMCL1952	X	X						cog.011758	-	U	-	HEAT repeats fused to coiled-coil domain
ORTHOMCL1953	X	X	PF00483.25;PF00132.26	NTP_transferase;Hexapep	Nucleotidyl transferase ; Bacterial transferase hexapeptide (six repeats)	K23144	K23144; UDP-N-acetylglucosamine diphosphorylase / glucose-1-phosphate thymidylyltransferase / UDP-N-acetylgalactosamine diphosphorylase / glucosamine-1-phosphate N-acetyltransferase / galactosamine-1-phosphate N-acetyltransferase [EC:2.7.7.23 2.7.7.24 2.7.7.83 2.3.1.157 2.3.1.276]	cog.001407	arCOG00668	M	GCD1	Nucleoside-diphosphate-sugar pyrophosphorylase involved in lipopolysaccharide biosynthesis/translation initiation factor 2B, gamma/epsilon subunit
ORTHOMCL1954	X	X	PF00248.23	Aldo_ket_red	Aldo/keto reductase family	K06222	dkgB; 2,5-diketo-D-gluconate reductase B [EC:1.1.1.346]	cog.002678	arCOG01619	R	ARA1	Aldo/keto reductase, related to diketogulonate reductase
ORTHOMCL1955	X	X	PF01015.20	Ribosomal_S3Ae	Ribosomal S3Ae family	K02984	RP-S3Ae, RPS3A; small subunit ribosomal protein S3Ae	cog.001177	arCOG04186	J	RPS1A	Ribosomal protein S3AE
ORTHOMCL1956	X	X	PF08069.14;PF00312.24	Ribosomal_S13_N;Ribosomal_S15	Ribosomal S13/S15 N-terminal domain ; Ribosomal protein S15	K02956	RP-S15, MRPS15, rpsO; small subunit ribosomal protein S15	cog.000938	arCOG04185	J	RpsO	Ribosomal protein S15P
ORTHOMCL1957	X	X						cog.001154	-	S	-	Uncharacterized membrane protein
ORTHOMCL1958	X	X	PF01725.18	Ham1p_like	Ham1 family	K01519	rdgB, ITPA; XTP/dITP diphosphohydrolase [EC:3.6.1.66]	cog.001150	arCOG04184	F	RdgB	Inosine/xanthosine triphosphate pyrophosphatase
ORTHOMCL1959	X	X	PF01321.20;PF00557.26	Creatinase_N;Peptidase_M24	Creatinase/Prolidase N-terminal domain ; Metallopeptidase family M24	K01271	pepQ; Xaa-Pro dipeptidase [EC:3.4.13.9]	cog.001839;cog.006590	arCOG01000;arCOG01000	E;E	PepP;PepP	Xaa-Pro aminopeptidase;Xaa-Pro aminopeptidase
ORTHOMCL1960	X	X						cog.000627	-	S	-	Uncharacterized membrane protein
ORTHOMCL1961	X	X						cog.000491	arCOG01688	R	-	V4R domain
ORTHOMCL1962	X	X	PF00491.23	Arginase	Arginase family	K01480	speB; agmatinase [EC:3.5.3.11]	cog.000319	arCOG01700	E	SpeB	Arginase family enzyme
ORTHOMCL1963	X	X	PF01916.19	DS	Deoxyhypusine synthase	K00809	DHPS, dys; deoxyhypusine synthase [EC:2.5.1.46]	cog.000451	arCOG04142	O	DYS1	Deoxyhypusine synthase
ORTHOMCL1964	X	X	PF00248.23;PF13187.8;PF13534.8;PF06445.17	Aldo_ket_red;Fer4_9;Fer4_17;GyrI-like	Aldo/keto reductase family ; 4Fe-4S dicluster domain ; 4Fe-4S dicluster domain ; GyrI-like small molecule binding domain	K07079	K07079; uncharacterized protein	cog.000676	arCOG01624	R	-	Aldo/keto reductase family protein
ORTHOMCL1965	X	X	PF02254.20	TrkA_N	TrkA-N domain			cog.001614;cog.004024	arCOG01958;arCOG01958	P;P	Kch;Kch	Kef-type K+ transport system, predicted NAD-binding component;Kef-type K+ transport system, predicted NAD-binding component
ORTHOMCL1966	X	X	PF02384.18	N6_Mtase	N-6 DNA Methylase			cog.001496;cog.002719	arCOG02632;arCOG02632	V;V	HsdM;HsdM	Type II restriction enzyme, methylase subunit;Type I restriction-modification system methyltransferase subunit
ORTHOMCL1967	X	X	PF00338.24	Ribosomal_S10	Ribosomal protein S10p/S20e	K02946	RP-S10, MRPS10, rpsJ; small subunit ribosomal protein S10	cog.000980	arCOG01758	J	RpsJ	Ribosomal protein S10
ORTHOMCL1968	X	X	PF13847.8	Methyltransf_31	Methyltransferase domain	K19306	BUD23; 18S rRNA (guanine1575-N7)-methyltransferase [EC:2.1.1.309]	cog.000149	arCOG01792	Q	-	SAM-dependent methyltransferase
ORTHOMCL1969	X	X	PF13489.8	Methyltransf_23	Methyltransferase domain	K19306	BUD23; 18S rRNA (guanine1575-N7)-methyltransferase [EC:2.1.1.309]	cog.000083	arCOG01791	Q	-	SAM-dependent methyltransferase
ORTHOMCL1970	X	X	PF03297.17	Ribosomal_S25	S25 ribosomal protein			cog.001275	arCOG04327	J	RPS25	Ribosomal protein S25
ORTHOMCL1971	X	X	PF01861.18	DUF43	Branched-chain polyamine synthase A C-terminal domain	K07057	bpsA; N4-bis(aminopropyl)spermidine synthase [EC:2.5.1.128]	cog.002088	arCOG00913	R	-	Predicted methyltransferase
ORTHOMCL1972	X	X						cog.005260	-	E	-	Peptidase family C39
ORTHOMCL1973	X	X	PF01384.22	PHO4	Phosphate transporter family	K03306	TC.PIT; inorganic phosphate transporter, PiT family	cog.000619	arCOG02267	P	PitA	Phosphate/sulphate permease
ORTHOMCL1974	X	X	PF01865.18	PhoU_div	Protein of unknown function DUF47			cog.000137	arCOG02640	P	-	YkaA-like protein involved in regulation of phosphate transport, PhoU/UPF0111/DUF47 family
ORTHOMCL1975	X	X						cog.000660;cog.012145	arCOG06935;-	R;S	-;-	Acyl-coenzyme A:6-aminopenicillanic acid acyl-transferase related enzyme;Uncharacterized protein
ORTHOMCL1976	X	X	PF13302.9	Acetyltransf_3	Acetyltransferase (GNAT) domain	K03790	rimJ; [ribosomal protein S5]-alanine N-acetyltransferase [EC:2.3.1.267]	cog.001302	arCOG00842	J	RimL	Acetyltransferase, RimL family
ORTHOMCL1977	X	X	PF08309.13	LVIVD	LVIVD repeat			cog.000035	arCOG02565	R	-	WD40 repeats containing domain
ORTHOMCL1978	X	X				K21935	ablB; beta-lysine N6-acetyltransferase [EC:2.3.1.264]	cog.000557	arCOG00826	K	WecD	Acetyltransferase (GNAT) family
ORTHOMCL1979	X	X	PF00155.23	Aminotran_1_2	Aminotransferase class I and II	K00639	kbl, GCAT; glycine C-acetyltransferase [EC:2.3.1.29]	cog.001021	arCOG00113	H	BioF	7-keto-8-aminopelargonate synthetase or related enzyme
ORTHOMCL1980	X	X	PF04321.19	RmlD_sub_bind	RmlD substrate binding domain			cog.001648	arCOG04468	M	WcaG	Nucleoside-diphosphate-sugar epimerase
ORTHOMCL1981	X	X						cog.001788	arCOG07060	S	-	Uncharacterized protein
ORTHOMCL1982	X	X	PF01738.20;PF12146.10;PF12695.9	DLH;Hydrolase_4;Abhydrolase_5	Dienelactone hydrolase family ; Serine aminopeptidase, S33 ; Alpha/beta hydrolase family	K07018	K07018; uncharacterized protein	cog.001371	arCOG01652	R	-	Alpha/beta superfamily hydrolase
ORTHOMCL1983	X	X	PF07690.18	MFS_1	Major Facilitator Superfamily			cog.000031	arCOG00132	G	-	MFS family permease
ORTHOMCL1984	X	X	PF00400.34	WD40	WD domain, G-beta repeat			cog.000122	arCOG02561	R	-	WD40 repeats containing domain
ORTHOMCL1985	X	X	PF02675.17	AdoMet_dc	S-adenosylmethionine decarboxylase	K01611	speD, AMD1; S-adenosylmethionine decarboxylase [EC:4.1.1.50]	cog.002909	arCOG00279	E	SpeD	S-adenosylmethionine decarboxylase/arginine decarboxylase
ORTHOMCL1986	X	X	PF07992.16;PF02852.24;PF00581.22;PF01206.19;PF13686.8	Pyr_redox_2;Pyr_redox_dim;Rhodanese;TusA;DrsE_2	Pyridine nucleotide-disulphide oxidoreductase ; Pyridine nucleotide-disulphide oxidoreductase, dimerisation domain ; Rhodanese-like domain ; Sulfurtransferase TusA ; DsrE/DsrF/DrsH-like family			cog.000334;cog.000929;cog.001518;cog.002473	arCOG02021;arCOG01069;arCOG02062;arCOG02064	P;P;P;C	PspE;-;TusA;-	Rhodanese-related sulfurtransferase;CoA-dependent NAD(P)H Sulfur Oxidoreductase;TusA-related sulfurtransferase;Peroxiredoxin family protein
ORTHOMCL1987	X	X	PF12837.9;PF12797.9	Fer4_6;Fer4_2	4Fe-4S binding domain ; 4Fe-4S binding domain			cog.003913	arCOG02618	C	-	Ferredoxin
ORTHOMCL1988	X	X	PF04432.15;PF13534.8	FrhB_FdhB_C;Fer4_17	Coenzyme F420 hydrogenase/dehydrogenase, beta subunit C terminus ; 4Fe-4S dicluster domain	K00125	fdhB; formate dehydrogenase (coenzyme F420) beta subunit [EC:1.17.98.3 1.8.98.6]	cog.002465	arCOG02653	C	FrhB	Coenzyme F420-reducing hydrogenase, beta subunit (with C-terminal ferredoxin domain)
ORTHOMCL1989	X	X	PF01835.21;PF07703.16;PF00207.24;PF07678.16	MG2;A2M_BRD;A2M;TED_complement	MG2 domain ; Alpha-2-macroglobulin bait region domain ; Alpha-2-macroglobulin family ; A-macroglobulin TED domain			cog.000018;cog.002269;cog.006286	-;arCOG04500;-	S;S;R	-;-;YfaS	Uncharacterized domain;Uncharacterized protein with Ig-like domain;Uncharacterized conserved protein YfaS, alpha-2-macroglobulin family
ORTHOMCL1990	X	X						cog.000232	arCOG05900	K	-	Predicted transcriptional regulator
ORTHOMCL1991	-	X						cog.000012;cog.002243;cog.000009	-;-;-	M;M;S	-;-;-	Ig-like domain of cell surface protein;Ig-like domain of cell surface protein;Membrane domain of surface protein
ORTHOMCL1992	X	X	PF13247.8;PF13237.8	Fer4_11;Fer4_10	4Fe-4S dicluster domain ; 4Fe-4S dicluster domain	K00196	cooF; anaerobic carbon-monoxide dehydrogenase iron sulfur subunit	cog.001693	arCOG01502	C	HycB	Fe-S-cluster-containing hydrogenase component 2
ORTHOMCL1993	X	X	PF02730.17;PF01314.20	AFOR_N;AFOR_C	Aldehyde ferredoxin oxidoreductase, N-terminal domain ; Aldehyde ferredoxin oxidoreductase, domains 2 & 3	K03738	aor; aldehyde:ferredoxin oxidoreductase [EC:1.2.7.5]	cog.000011	arCOG00706	C	gor	Aldehyde:ferredoxin oxidoreductase
ORTHOMCL1994	X	X
ORTHOMCL1995	X	X	PF13183.8	Fer4_8	4Fe-4S dicluster domain	K03390	hdrC2; heterodisulfide reductase subunit C2 [EC:1.8.7.3 1.8.98.4 1.8.98.5 1.8.98.6]	cog.000539	arCOG00964	C	HdrC	Heterodisulfide reductase, subunit C
ORTHOMCL1996	X	X	PF00037.29;PF13187.8;PF13237.8	Fer4;Fer4_9;Fer4_10	4Fe-4S binding domain ; 4Fe-4S dicluster domain ; 4Fe-4S dicluster domain	K00205	fwdF, fmdF; 4Fe-4S ferredoxin	cog.001598	arCOG02180	C	NapF	Polyferredoxin
ORTHOMCL1997	X	X	PF00248.23	Aldo_ket_red	Aldo/keto reductase family	K23257	yvgN; methylglyoxal/glyoxal reductase [EC:1.1.1.283 1.1.1.-]	cog.002475	arCOG01619	R	ARA1	Aldo/keto reductase, related to diketogulonate reductase
[truncated: 3,986 more rows]

## Sheet: Supplementary Table 3
Supplementary Table 3. | Pfam, KEGG and asCOG annotation of proteins of L. ossiferum
Protein	Orthogroup	Pfam ID	Pfam annotation	Pfam description	KO	KEGG description	Asgard COG	Archaea COG	Functional category	Gene	Description	Putative ESP ?
UYP43716.1	ORTHOMCL3890	PF04389.19	Peptidase_M28	Peptidase family M28			cog.000021;cog.005871	arCOG02962;-	O;S	Iap;-	Zn-dependent amino- or carboxypeptidase, M28 family;Uncharacterized domain
UYP43717.1	ORTHOMCL1197	PF00586.26;PF02769.24	AIRS;AIRS_C	AIR synthase related protein, N-terminal domain ; AIR synthase related protein, C-terminal domain	K01008	selD, SEPHS; selenide, water dikinase [EC:2.7.9.3]	cog.001540	arCOG00643	E	SelD	Selenophosphate synthase
UYP43718.1	ORTHOMCL1081
UYP43719.1	ORTHOMCL3891
UYP43720.1	ORTHOMCL2023						cog.013168	-	S	-	7 TM membrane protein
UYP43721.1	ORTHOMCL1189	PF00155.23	Aminotran_1_2	Aminotransferase class I and II	K14155	patB, malY; cysteine-S-conjugate beta-lyase [EC:4.4.1.13]	cog.000066	arCOG01130	E	-	Aspartate/tyrosine/aromatic aminotransferase
UYP43722.1	ORTHOMCL1053	PF00730.27	HhH-GPD	HhH-GPD superfamily base excision DNA repair protein	K07457	K07457; endonuclease III related protein	cog.003882	arCOG00461	L	-	Uncharacterized protein related to Endonuclease III
UYP43723.1	ORTHOMCL1614	PF06966.14	DUF1295	Protein of unknown function (DUF1295)			cog.000193;cog.005926;cog.006438	arCOG03580;-;-	O;R;S	STE14;-;-	Putative protein-S-isoprenylcysteine methyltransferase;Steroid 5-alpha reductase family enzyme;Uncharacterized membrane protein
UYP43724.1	ORTHOMCL897	PF02900.20	LigB	Catalytic LigB subunit of aromatic ring-opening dioxygenase			cog.004885	arCOG01729	Q	-	Aromatic ring-opening dioxygenase, LigB subunit
UYP43725.1	ORTHOMCL3892
UYP43726.1	ORTHOMCL2595
UYP43727.1	ORTHOMCL2595
UYP43728.1	ORTHOMCL3893	PF00383.25	dCMP_cyt_deam_1	Cytidine and deoxycytidylate deaminase zinc-binding region	K01493	comEB; dCMP deaminase [EC:3.5.4.12]	cog.001018	arCOG01487	F	ComEB	Deoxycytidylate deaminase
UYP43729.1	ORTHOMCL359						cog.002692	-	S	-	Uncharacterized protein
UYP43730.1	ORTHOMCL3894
UYP43731.1	ORTHOMCL76	PF06277.13	EutA	Ethanolamine utilisation protein EutA	K04019	eutA; ethanolamine utilization protein EutA	cog.001148;cog.005125	arCOG13696;-	Q;S	-;-	Ethanolamine utilisation protein EutA;Uncharacterized protein
UYP43732.1	ORTHOMCL3895
UYP43733.1	ORTHOMCL3896	PF01757.24	Acyl_transf_3	Acyltransferase family			cog.001658	arCOG03634	M	WecH	Surface polysaccharide O-acyltransferase, integral membrane enzyme
UYP43734.1	ORTHOMCL1911						cog.000107	arCOG01057	K	HxlR	DNA-binding transcriptional regulator, HxlR family
UYP43735.1	ORTHOMCL900	PF00082.24	Peptidase_S8	Subtilase family	K01342	aprE; subtilisin [EC:3.4.21.62]	cog.000276	arCOG00702	R	-	Predicted multidomain toxin, contains peptidase S8 domain, delivery module and Rnase A domain
UYP43736.1	ORTHOMCL474	PF17957.3;PF00656.24	Big_7;Peptidase_C14	Bacterial Ig domain ; Caspase domain			cog.000307;cog.000647;cog.002060	arCOG11399;-;-	V;S;S	-;-;-	Metacaspase family peptidase;Membrane domain of surface protein;Uncharacterized protein
UYP43737.1	ORTHOMCL3897	PF00106.27	adh_short	short chain dehydrogenase			cog.000215	arCOG01259	I	FabG	Short-chain alcohol dehydrogenase
UYP43738.1	ORTHOMCL3898
UYP43739.1	ORTHOMCL2596						cog.004506	-	S	-	Uncharacterized protein
UYP43740.1	ORTHOMCL3899						cog.002023;cog.002534	arCOG01585;arCOG01580	K;K	-;-	DNA-binding transcriptional regulator, Lrp family;DNA-binding transcriptional regulator, Lrp family
UYP43741.1	ORTHOMCL0	PF13426.9;PF00015.23	PAS_9;MCPsignal	PAS domain ; Methyl-accepting chemotaxis protein (MCP) signalling domain	K03406	mcp; methyl-accepting chemotaxis protein	cog.000308	arCOG02344	T	Tar	Sensory protein
UYP43742.1	ORTHOMCL3900	PF02310.21;PF04055.23	B12-binding;Radical_SAM	B12 binding domain ; Radical SAM superfamily	K04034	bchE; anaerobic magnesium-protoporphyrin IX monomethyl ester cyclase [EC:1.21.98.3]	cog.000056;cog.002765;cog.011145	arCOG01356;-;-	C;R;S	-;-;-	Radical SAM superfamily enzyme;RimK PreATP-grasp domain;Uncharacterized protein
UYP43743.1	ORTHOMCL3901
UYP43744.1	ORTHOMCL3902						cog.000001;cog.009743;cog.011832	arCOG03045;arCOG03038;arCOG04222	R;R;S	-;-;-	TPR repeats containing protein;TPR repeats containing protein;Uncharacterized protein DUF1682
UYP43745.1	ORTHOMCL3903
UYP43746.1	ORTHOMCL3904
UYP43747.1	ORTHOMCL3905
UYP43748.1	ORTHOMCL34
UYP43749.1	ORTHOMCL34
UYP43750.1	ORTHOMCL34
UYP43751.1	ORTHOMCL3906
UYP43752.1	ORTHOMCL1910						cog.014302	-	S	-	Uncharacterized membrane protein
UYP43753.1	ORTHOMCL3907
UYP43754.1	ORTHOMCL2597						cog.000433	arCOG04758	E	PepF	Oligoendopeptidase F
UYP43755.1	ORTHOMCL179	PF00025.23	Arf	ADP-ribosylation factor family			cog.000162;cog.004958	arCOG02603;arCOG00362	U;U	-;-	Roadblock/LC7 domain;Rab-like GTPase	X
UYP43756.1	ORTHOMCL3908	PF00756.22	Esterase	Putative esterase
UYP43757.1	ORTHOMCL3909						cog.008216	-	S	-	Uncharacterized protein
UYP43758.1	ORTHOMCL3910	PF08240.14;PF16912.7	ADH_N;Glu_dehyd_C	Alcohol dehydrogenase GroES-like domain ; Glucose dehydrogenase C-terminus	K00008	SORD, gutB; L-iditol 2-dehydrogenase [EC:1.1.1.14]	cog.001274	arCOG01459	E	Tdh	Threonine dehydrogenase or related Zn-dependent dehydrogenase
UYP43759.1	ORTHOMCL20	PF13855.8	LRR_8	Leucine rich repeat			cog.001935;cog.002627;cog.004260	arCOG06769;arCOG06769;arCOG06769	R;R;R	-;-;-	Leucine-rich repeats domain;Leucine-rich repeats domain;Leucine-rich repeats domain
UYP43760.1	ORTHOMCL181						cog.002033	arCOG05363	E	-	CAAX family protease, possibly associated with type IV pili like system
UYP43761.1	ORTHOMCL2598
UYP43762.1	ORTHOMCL182						cog.005758	-	K	-	HTH domain
UYP43763.1	ORTHOMCL3911
UYP43764.1	ORTHOMCL1943						cog.004743	arCOG00429	L	-	Archaea-specific RecJ-like exonuclease, involved in stalled replication fork repair
UYP43765.1	ORTHOMCL183
UYP43766.1	ORTHOMCL3912						cog.000915;cog.002273	arCOG03200;arCOG01688	T;R	BltR2;-	Transcriptional regulator;V4R domain
UYP43767.1	ORTHOMCL3913	PF16242.7	Pyrid_ox_like	Pyridoxamine 5'-phosphate oxidase like			cog.002768	arCOG00528	R	-	Pyridoxamine 5'-phosphate oxidase related protein
UYP43768.1	ORTHOMCL130						cog.000053	arCOG02603	U	TRAPPC1_Bet5	Longin domain	X
UYP43769.1	ORTHOMCL2599	PF00025.23	Arf	ADP-ribosylation factor family	K16185	RRAGA_B; Ras-related GTP-binding protein A/B	cog.000120	arCOG00362	U	-	Gtr1/RagA family GTPase	X
UYP43770.1	ORTHOMCL3914	PF00198.25	2-oxoacid_dh	2-oxoacid dehydrogenases acyltransferase (catalytic domain)			cog.005864	arCOG01706	C	AceF	Pyruvate/2-oxoglutarate dehydrogenase complex, dihydrolipoamide acyltransferase (E2) component or related enzyme
UYP43771.1	ORTHOMCL1900				K07464	cas4; CRISPR-associated exonuclease Cas4 [EC:3.1.12.1]	cog.003242	-	O	-	Jab1/MPN domain containing protein	X
UYP43772.1	ORTHOMCL1897						cog.004410	-	S	-	Uncharacterized membrane protein
UYP43773.1	ORTHOMCL1896						cog.003907	-	S	-	Uncharacterized protein
UYP43774.1	ORTHOMCL3915
UYP43775.1	ORTHOMCL1895						cog.014842	-	S	-	Uncharacterized protein
UYP43776.1	ORTHOMCL1894	PF01074.24;PF09261.13;PF07748.15	Glyco_hydro_38N;Alpha-mann_mid;Glyco_hydro_38C	Glycosyl hydrolases family 38 N-terminal domain ; Alpha mannosidase middle domain ; Glycosyl hydrolases family 38 C-terminal domain	K01191	MAN2C1; alpha-mannosidase [EC:3.2.1.24]	cog.000633	arCOG03661	G	AMS1	Alpha-mannosidase
UYP43777.1	ORTHOMCL1893
UYP43778.1	ORTHOMCL1892	PF02837.20;PF00703.23;PF02836.19	Glyco_hydro_2_N;Glyco_hydro_2;Glyco_hydro_2_C	Glycosyl hydrolases family 2, sugar binding domain ; Glycosyl hydrolases family 2 ; Glycosyl hydrolases family 2, TIM barrel domain	K01195	uidA, GUSB; beta-glucuronidase [EC:3.2.1.31]	cog.002798;cog.007693	arCOG07337;arCOG07337	G;G	LacZ;LacZ	Beta-galactosidase/beta-glucuronidase;Beta-galactosidase/beta-glucuronidase
UYP43779.1	ORTHOMCL3916
UYP43780.1	ORTHOMCL1891	PF03685.15	UPF0147	Uncharacterised protein family (UPF0147)	K09721	K09721; uncharacterized protein	cog.000781	arCOG04308	S	-	Uncharacterized protein
UYP43781.1	ORTHOMCL1890						cog.005471;cog.006337	-;-	S;O	-;-	Zn-ribbon domain containing protein;RING finger domain	X
UYP43782.1	ORTHOMCL3917
UYP43783.1	ORTHOMCL1889	PF00133.24;PF19303.1;PF01588.22	tRNA-synt_1;Anticodon_3;tRNA_bind	tRNA synthetases class I (I, L, M and V) ; Anticodon binding domain of methionyl tRNA ligase ; Putative tRNA binding domain	K01874	MARS, metG; methionyl-tRNA synthetase [EC:6.1.1.10]	cog.000702	arCOG00810	J	MetG	Methionyl-tRNA synthetase
UYP43784.1	ORTHOMCL1887	PF13519.8	VWA_2	von Willebrand factor type A domain			cog.000271;cog.001987;cog.003604	-;-;-	S;O;O	-;-;-	vWA domain;RING finger domain;RING finger domain	X
UYP43785.1	ORTHOMCL158	PF00202.23	Aminotran_3	Aminotransferase class-III	K01845	hemL; glutamate-1-semialdehyde 2,1-aminomutase [EC:5.4.3.8]	cog.000381	arCOG00918	H	HemL	Glutamate-1-semialdehyde aminotransferase
UYP43786.1	ORTHOMCL1832	PF03971.16	IDH	Monomeric isocitrate dehydrogenase	K00031	IDH1, IDH2, icd; isocitrate dehydrogenase [EC:1.1.1.42]
UYP43787.1	ORTHOMCL1833	PF02629.21;PF00549.21;PF00285.23	CoA_binding;Ligase_CoA;Citrate_synt	CoA binding domain ; CoA-ligase ; Citrate synthase, C-terminal domain	K01648	ACLY; ATP citrate (pro-S)-lyase [EC:2.3.3.8]	cog.000498;cog.001259	arCOG01339;arCOG04237	C;C	SucD;GltA	Succinyl-CoA synthetase, alpha subunit;Citrate synthase
UYP43788.1	ORTHOMCL1834	PF08442.12;PF16114.7	ATP-grasp_2;Citrate_bind	ATP-grasp domain ; ATP citrate lyase citrate-binding	K15231	aclB; ATP-citrate lyase beta-subunit [EC:2.3.3.8]	cog.000591	arCOG01337	C	SucC	Succinyl-CoA synthetase, beta subunit
UYP43789.1	ORTHOMCL1835		Aconitase;Aconitase_C	Aconitase family (aconitate hydratase) ; Aconitase C-terminal domain	K01681	ACO, acnA; aconitate hydratase [EC:4.2.1.3]	cog.001607	arCOG01697	C	AcnA	Aconitase A
UYP43790.1	ORTHOMCL1836						cog.006432	arCOG01586	K	-	DNA-binding transcriptional regulator, Lrp family
UYP43791.1	ORTHOMCL1837	PF02597.22	ThiS	ThiS family	K03154	thiS; sulfur carrier protein
UYP43792.1	ORTHOMCL2542	PF13347.8	MFS_2	MFS/sugar transport protein			cog.001591	arCOG00130	G	-	MFS family permease
UYP43793.1	ORTHOMCL823	PF02830.20	V4R	V4R domain			cog.000053;cog.000256	arCOG02603;arCOG01688	U;R	TRAPPC1_Bet5;-	Longin domain;V4R domain	X
UYP43794.1	ORTHOMCL824						cog.005374	-	S	-	Uncharacterized protein
UYP43795.1	ORTHOMCL825						cog.004427	-	S	-	Uncharacterized protein
UYP43796.1	ORTHOMCL1842	PF02730.17;PF01314.20	AFOR_N;AFOR_C	Aldehyde ferredoxin oxidoreductase, N-terminal domain ; Aldehyde ferredoxin oxidoreductase, domains 2 & 3	K03738	aor; aldehyde:ferredoxin oxidoreductase [EC:1.2.7.5]	cog.001904	arCOG00706	C	gor	Aldehyde:ferredoxin oxidoreductase
UYP43797.1	ORTHOMCL3918	PF12838.9	Fer4_7	4Fe-4S dicluster domain			cog.000087	arCOG01502	C	HycB	Fe-S-cluster-containing hydrogenase component 2
UYP43798.1	ORTHOMCL1844						cog.003334	-	S	-	Uncharacterized protein
UYP43799.1	ORTHOMCL1845	PF13607.8	Succ_CoA_lig	Succinyl-CoA ligase like flavodoxin domain	K24012	acdAB; acetate---CoA ligase (ADP-forming) [EC:6.2.1.13]	cog.002872	arCOG01340	C	-	Acyl-CoA synthetase (NDP forming)
UYP43800.1	ORTHOMCL3919	PF01042.23	Ribonuc_L-PSP	Endoribonuclease L-PSP	K09022	ridA, tdcF, RIDA; 2-iminobutanoate/2-iminopropanoate deaminase [EC:3.5.99.10]	cog.000530	arCOG01630	V	RidA	YjgF family enzyme shown to be reactive intermediate/imine deaminase
UYP43801.1	ORTHOMCL2221	PF00583.27	Acetyltransf_1	Acetyltransferase (GNAT) family			cog.001873	arCOG06820	R	-	Acetyltransferase (GNAT) family
UYP43802.1	ORTHOMCL2168						cog.001291;cog.004077	arCOG09581;arCOG15224	S;S	-;-	Uncharacterized membrane protein, DUF1700 family;Uncharacterized protein
UYP43803.1	ORTHOMCL2167	PF03551.16	PadR	Transcriptional regulator PadR-like family	K10947	padR; PadR family transcriptional regulator, regulatory protein PadR	cog.001260;cog.002164	arCOG00001;-	K;S	-;-	Transcriptional regulator, PadR family;Zn-ribbon domain
UYP43804.1	ORTHOMCL15						cog.011076	arCOG00713	V	-	PIN domain containing protein
UYP43805.1	ORTHOMCL1976	PF13302.9	Acetyltransf_3	Acetyltransferase (GNAT) domain	K03790	rimJ; [ribosomal protein S5]-alanine N-acetyltransferase [EC:2.3.1.267]	cog.001302	arCOG00842	J	RimL	Acetyltransferase, RimL family
UYP43806.1	ORTHOMCL3920
UYP43807.1	ORTHOMCL3921
UYP43808.1	ORTHOMCL3922	PF06348.13	DUF1059	Protein of unknown function (DUF1059)
UYP43809.1	ORTHOMCL3923
UYP43810.1	ORTHOMCL3924
UYP43811.1	ORTHOMCL3925
UYP43812.1	ORTHOMCL3926	PF03382.16	DUF285	Mycoplasma protein of unknown function, DUF285			cog.001856;cog.002724;cog.002858;cog.004755;cog.007901	arCOG03123;-;arCOG02508;-;-	S;S;S;S;S	-;-;-;-;-	Pentapeptide repeats containing protein;Uncharacterized protein;Secreted protein, with PKD repeat domain;Uncharacterized protein;Uncharacterized protein
UYP43813.1	ORTHOMCL1915						cog.003353	-	S	-	Uncharacterized protein
UYP43814.1	ORTHOMCL1847	PF00252.20	Ribosomal_L16	Ribosomal protein L16p/L10e	K02866	RP-L10e, RPL10; large subunit ribosomal protein L10e	cog.000947	arCOG04113	J	RplP	Ribosomal protein L10AE/L16
UYP43815.1	ORTHOMCL3927	PF00378.22	ECH_1	Enoyl-CoA hydratase/isomerase			cog.001051	arCOG00249	I	FadB	3-hydroxyacyl-CoA dehydrogenase, some fused to Enoyl-CoA hydratase
UYP43816.1	ORTHOMCL2600	PF00015.23;PF00496.24	MCPsignal;SBP_bac_5	Methyl-accepting chemotaxis protein (MCP) signalling domain ; Bacterial extracellular solute-binding proteins, family 5 Middle	K02035	ABC.PE.S; peptide/nickel transport system substrate-binding protein	cog.000013;cog.000308	arCOG01534;arCOG02344	E;T	DdpA;Tar	ABC-type transport system, periplasmic component;Sensory protein
UYP43817.1	ORTHOMCL3928	PF00266.21	Aminotran_5	Aminotransferase class-V	K04487	iscS, NFS1; cysteine desulfurase [EC:2.8.1.7]	cog.000495	arCOG00066	E	NifS/DndA	Cysteine sulfinate desulfinase/cysteine desulfurase or related enzyme
UYP43818.1	ORTHOMCL3929
UYP43819.1	ORTHOMCL2156	PF12146.10	Hydrolase_4	Serine aminopeptidase, S33			cog.000028;cog.001809	arCOG01648;arCOG07416	R;R	MhpC;MhpC	Alpha/beta superfamily hydrolase;Alpha/beta superfamily hydrolase
UYP43820.1	ORTHOMCL44						cog.013167	-	S	-	7 TM membrane protein
UYP43821.1	ORTHOMCL2476	PF13419.8	HAD_2	Haloacid dehalogenase-like hydrolase	K07025	K07025; putative hydrolase of the HAD superfamily	cog.000294	arCOG02291	R	-	HAD superfamily hydrolase
UYP43822.1	ORTHOMCL3930	PF00133.24;PF08264.15	tRNA-synt_1;Anticodon_1	tRNA synthetases class I (I, L, M and V) ; Anticodon-binding domain of tRNA ligase	K01873	VARS, valS; valyl-tRNA synthetase [EC:6.1.1.9]	cog.000398	arCOG00808	J	ValS	Valyl-tRNA synthetase
UYP43823.1	ORTHOMCL3931
UYP43824.1	ORTHOMCL3932
UYP43825.1	ORTHOMCL3933						cog.001146	arCOG06169	Q	-	Arylsulfotransferase family protein
UYP43826.1	ORTHOMCL1947	PF01136.21	Peptidase_U32	Peptidase family U32	K08303	prtC, trhP; U32 family peptidase [EC:3.4.-.-]	cog.001991	arCOG03202	O	-	Collagenase family protease
UYP43827.1	ORTHOMCL3934
UYP43828.1	ORTHOMCL1949						cog.003679;cog.013684	arCOG00362;-	U;S	-;-	SAR1 family small GTPase domain containing protein;Uncharacterized domain	X
UYP43829.1	ORTHOMCL1950						cog.014814	-	S	-	Uncharacterized protein
UYP43830.1	ORTHOMCL1951						cog.003867	-	S	-	Uncharacterized protein
UYP43831.1	ORTHOMCL1952						cog.011758	-	U	-	HEAT repeats fused to coiled-coil domain
UYP43832.1	ORTHOMCL1953	PF00483.25;PF00132.26	NTP_transferase;Hexapep	Nucleotidyl transferase ; Bacterial transferase hexapeptide (six repeats)	K23144	K23144; UDP-N-acetylglucosamine diphosphorylase / glucose-1-phosphate thymidylyltransferase / UDP-N-acetylgalactosamine diphosphorylase / glucosamine-1-phosphate N-acetyltransferase / galactosamine-1-phosphate N-acetyltransferase [EC:2.7.7.23 2.7.7.24 2.7.7.83 2.3.1.157 2.3.1.276]	cog.001407	arCOG00668	M	GCD1	Nucleoside-diphosphate-sugar pyrophosphorylase involved in lipopolysaccharide biosynthesis/translation initiation factor 2B, gamma/epsilon subunit
UYP43833.1	ORTHOMCL170						cog.000492;cog.000642	arCOG02312;arCOG02312	V;V	SalY;SalY	ABC-type antimicrobial peptide transport system, permease component;ABC-type antimicrobial peptide transport system, permease component
UYP43834.1	ORTHOMCL169	PF00005.29	ABC_tran	ABC transporter	K02003	ABC.CD.A; putative ABC transport system ATP-binding protein	cog.000362	arCOG00922	V	SalX	ABC-type antimicrobial peptide transport system, ATPase component
UYP43835.1	ORTHOMCL168	PF02687.23	FtsX	FtsX-like permease family			cog.000492;cog.001732	arCOG02312;arCOG02312	V;V	SalY;SalY	ABC-type antimicrobial peptide transport system, permease component;ABC-type antimicrobial peptide transport system, permease component
UYP43836.1	ORTHOMCL3935	PF00389.32	2-Hacid_dh	D-isomer specific 2-hydroxyacid dehydrogenase, catalytic domain			cog.001581	arCOG01755	C	LdhA	Lactate dehydrogenase or related 2-hydroxyacid dehydrogenase
UYP43837.1	ORTHOMCL3936						cog.009614	-	S	-	Uncharacterized protein
UYP43838.1	ORTHOMCL1955	PF01015.20	Ribosomal_S3Ae	Ribosomal S3Ae family	K02984	RP-S3Ae, RPS3A; small subunit ribosomal protein S3Ae	cog.001177	arCOG04186	J	RPS1A	Ribosomal protein S3AE
UYP43839.1	ORTHOMCL1956	PF08069.14;PF00312.24	Ribosomal_S13_N;Ribosomal_S15	Ribosomal S13/S15 N-terminal domain ; Ribosomal protein S15	K02956	RP-S15, MRPS15, rpsO; small subunit ribosomal protein S15	cog.000938	arCOG04185	J	RpsO	Ribosomal protein S15P
UYP43840.1	ORTHOMCL1	PF00496.24	SBP_bac_5	Bacterial extracellular solute-binding proteins, family 5 Middle	K02035	ABC.PE.S; peptide/nickel transport system substrate-binding protein	cog.000013;cog.002423;cog.011641	arCOG01534;arCOG01534;arCOG01534	E;E;E	DdpA;DdpA;DdpA	ABC-type transport system, periplasmic component;ABC-type transport system, substrate-binding component;ABC-type transport system, substrate-binding component
UYP43841.1	ORTHOMCL3937	PF12799.9	LRR_4	Leucine Rich repeats (2 copies)	K17550	PPP1R7, SDS22; protein phosphatase 1 regulatory subunit 7	cog.000168	arCOG06769	R	-	Leucine-rich repeats domain
UYP43842.1	ORTHOMCL1958	PF01725.18	Ham1p_like	Ham1 family	K01519	rdgB, ITPA; XTP/dITP diphosphohydrolase [EC:3.6.1.66]	cog.001150	arCOG04184	F	RdgB	Inosine/xanthosine triphosphate pyrophosphatase
UYP43843.1	ORTHOMCL1977	PF08309.13	LVIVD	LVIVD repeat			cog.000035	arCOG02565	R	-	WD40 repeats containing domain
UYP43844.1	ORTHOMCL3938
UYP43845.1	ORTHOMCL1960						cog.000627	-	S	-	Uncharacterized membrane protein
UYP43846.1	ORTHOMCL1961						cog.000491	arCOG01688	R	-	V4R domain
UYP43847.1	ORTHOMCL1962	PF00491.23	Arginase	Arginase family	K01480	speB; agmatinase [EC:3.5.3.11]	cog.000319	arCOG01700	E	SpeB	Arginase family enzyme
UYP43848.1	ORTHOMCL1963	PF01916.19	DS	Deoxyhypusine synthase	K00809	DHPS, dys; deoxyhypusine synthase [EC:2.5.1.46]	cog.000451	arCOG04142	O	DYS1	Deoxyhypusine synthase
UYP43849.1	ORTHOMCL1965	PF02254.20	TrkA_N	TrkA-N domain			cog.001614;cog.004024	arCOG01958;arCOG01958	P;P	Kch;Kch	Kef-type K+ transport system, predicted NAD-binding component;Kef-type K+ transport system, predicted NAD-binding component
UYP43850.1	ORTHOMCL1966	PF02384.18	N6_Mtase	N-6 DNA Methylase			cog.001496;cog.002719	arCOG02632;arCOG02632	V;V	HsdM;HsdM	Type II restriction enzyme, methylase subunit;Type I restriction-modification system methyltransferase subunit
UYP43851.1	ORTHOMCL3939						cog.002436;cog.006472	arCOG00362;-	U;U	-;-	Arf-like GTPase;NPRL2-like longin domain	X
UYP43852.1	ORTHOMCL813	PF07969.13	Amidohydro_3	Amidohydrolase family			cog.000521	arCOG00691	R	-	Predicted metal-dependent hydrolase with the TIM-barrel fold
UYP43853.1	ORTHOMCL2574	PF05977.15	MFS_3	Transmembrane secretion effector	K08217	mef; MFS transporter, DHA3 family, macrolide efflux protein	cog.000086	arCOG00135	G	-	MFS family permease
UYP43854.1	ORTHOMCL3940	PF05977.15	MFS_3	Transmembrane secretion effector	K08217	mef; MFS transporter, DHA3 family, macrolide efflux protein	cog.000086	arCOG00135	G	-	MFS family permease
UYP43855.1	ORTHOMCL3941	PF02517.18	Rce1-like	Type II CAAX prenyl endopeptidase Rce1-like
UYP43856.1	ORTHOMCL3942	PF02517.18	Rce1-like	Type II CAAX prenyl endopeptidase Rce1-like
[truncated: 4,978 more rows]

## Sheet: Supplementary Table 4
Supplementary Table 4. | Chemotaxis-related proteins detected in L. ossiferum
[truncated: 33 more rows]

[truncated: 6 more sheets: Supplementary Table 5, Supplementary Table 6, Supplementary Table 7, Supplementary Table 8, Supplementary Table 9, Supplementary Table 10]
